# Supplementary material for: Adaptive Admixture of HLA Class I Allotypes Enhanced Genetically Determined Strength of Natural Killer Cells in East Asians
Source: Mol Biol Evol. 2021 Feb 22;38(6):2582–96. doi: 10.1093/molbev/msab053 (PMC8136484; doi:10.1093/molbev/msab053)
Supplement: msab053_Supplementary_Data [file msab053_supplementary_data.zip]

Archive with 4 entries (4 files):
- Figure_S2_KIR_HLA_Interactions.xlsx
- Figure_S4_HLA_HaplotypeFrequencies.xlsx
- Figure_S8_KIR_HaplotypeFrequencies.xlsx
- Hans_paper_Supps.pdf
