# Supplementary material for: Adaptive Admixture of HLA Class I Allotypes Enhanced Genetically Determined Strength of Natural Killer Cells in East Asians
Source: Mol Biol Evol. 2021 Feb 22;38(6):2582–96. doi: 10.1093/molbev/msab053 (PMC8136484; doi:10.1093/molbev/msab053)
Supplement: msab053_Supplementary_Data [file msab053_supplementary_data.zip › Figure_S4_HLA_HaplotypeFrequencies.xlsx]

## Sheet: A_HLA_haplotypes
No.	HLA-A	HLA-B	HLA-C	KIR Ligands	Freq. (%)			KIR ligand
1	A*02:07	B*46:01	C*01:02	2	7.68				A3/11
2	A*33:03	B*58:01	C*03:02	2	5.72				Bw4
3	A*11:01	B*40:01	C*07:02	2	4.58				C1
4	A*11:01	B*13:01	C*03:04	3	3.27				C2
5	A*11:01	B*15:02	C*08:01	2	2.12
6	A*30:01	B*13:02	C*06:02	2	1.96
7	A*11:01	B*46:01	C*01:02	3	1.96
8	A*24:02	B*40:01	C*03:04	2	1.63
9	A*24:02	B*40:01	C*07:02	2	1.47
10	A*11:01	B*40:06	C*08:01	2	1.47
11	A*24:02	B*46:01	C*01:02	3	1.31
12	A*24:02	B*54:01	C*01:02	2	1.31
13	A*11:01	B*40:01	C*03:04	2	1.14
14	A*01:01	B*37:01	C*06:02	2	1.14
15	A*02:03	B*13:01	C*03:04	2	1.14
16	A*02:03	B*38:02	C*07:02	2	1.14
17	A*02:07	B*40:01	C*03:04	1	0.98
18	A*11:01	B*38:02	C*07:02	3	0.98
19	A*11:01	B*51:01	C*14:02	3	0.98
20	A*02:01	B*54:01	C*01:02	1	0.98
21	A*11:01	B*58:01	C*03:02	3	0.82
22	A*11:01	B*51:02	C*14:02	3	0.82
23	A*02:01	B*46:01	C*01:02	2	0.82
24	A*24:02	B*15:02	C*08:01	2	0.82
25	A*02:01	B*39:01	C*07:02	1	0.82
26	A*11:01	B*15:01	C*04:01	2	0.82
27	A*26:01	B*46:01	C*01:02	2	0.82
28	A*24:02	B*35:01	C*03:03	2	0.65
29	A*02:01	B*40:01	C*07:02	1	0.65
30	A*24:02	B*13:01	C*03:04	3	0.65
31	A*02:06	B*13:01	C*03:04	2	0.65
32	A*11:01	B*48:03	C*08:01	2	0.65
33	A*02:06	B*15:02	C*08:01	1	0.49
34	A*26:01	B*13:01	C*03:04	2	0.49
35	A*29:01	B*07:05	C*15:05	1	0.49
36	A*11:01	B*07:02	C*07:02	2	0.49
37	A*11:01	B*55:02	C*01:02	2	0.49
38	A*31:01	B*13:01	C*03:04	2	0.49
39	A*11:01	B*15:18	C*08:01	2	0.49
40	A*02:07	B*52:01	C*12:02	2	0.49
41	A*02:07	B*15:01	C*01:02	1	0.49
42	A*11:01	B*57:01	C*06:02	3	0.49
43	A*24:02	B*40:01	C*04:01	2	0.49
44	A*02:07	B*54:01	C*01:02	1	0.49
45	A*11:01	B*48:01	C*08:01	2	0.49
46	A*11:01	B*55:02	C*12:03	2	0.49
47	A*01:01	B*57:01	C*06:02	2	0.49
48	A*02:01	B*51:01	C*14:02	2	0.49
49	A*24:02	B*48:01	C*08:03	2	0.49
50	A*02:06	B*39:01	C*07:02	1	0.49
51	A*02:03	B*55:02	C*12:03	1	0.49
52	A*11:01	B*56:01	C*01:02	2	0.49
53	A*02:01	B*40:01	C*03:03	1	0.49
54	A*02:03	B*55:02	C*04:03	1	0.49
55	A*11:01	B*40:01	C*15:02	2	0.49
56	A*11:01	B*54:01	C*01:02	2	0.49
57	A*31:01	B*51:01	C*15:02	2	0.49
58	A*11:02	B*27:04	C*12:02	3	0.49
59	A*11:01	B*40:02	C*07:02	2	0.33
60	A*11:01	B*18:01	C*07:04	2	0.33
61	A*02:01	B*38:02	C*07:02	2	0.33
62	A*33:03	B*51:01	C*14:02	2	0.33
63	A*11:01	B*35:01	C*03:03	2	0.33
64	A*11:01	B*40:01	C*04:01	2	0.33
65	A*02:01	B*35:03	C*07:02	1	0.33
66	A*24:02	B*15:01	C*03:03	2	0.33
67	A*11:02	B*46:01	C*01:02	3	0.33
68	A*02:01	B*15:01	C*03:03	1	0.33
69	A*24:02	B*67:01	C*07:02	2	0.33
70	A*11:02	B*55:02	C*12:03	2	0.33
71	A*11:01	B*27:04	C*12:02	3	0.33
72	A*02:03	B*40:01	C*07:02	1	0.33
73	A*02:07	B*55:02	C*01:02	1	0.33
74	A*24:02	B*15:01	C*04:01	2	0.33
75	A*24:02	B*55:02	C*07:02	2	0.33
76	A*11:01	B*15:05	C*04:01	2	0.33
77	A*02:01	B*67:01	C*07:02	1	0.33
78	A*02:07	B*56:01	C*01:02	1	0.33
79	A*11:01	B*40:01	C*04:03	2	0.33
80	A*11:02	B*51:01	C*15:02	3	0.33
81	A*31:01	B*40:02	C*03:04	1	0.33
82	A*11:01	B*52:01	C*12:02	3	0.33
83	A*02:03	B*46:01	C*01:02	2	0.33
84	A*32:01	B*44:02	C*05:01	3	0.33
85	A*02:01	B*15:11	C*03:03	1	0.33
86	A*32:01	B*58:01	C*03:02	3	0.33
87	A*11:01	B*81:02	C*08:01	2	0.33
88	A*11:01	B*52:01	C*07:02	3	0.33
89	A*24:02	B*56:01	C*01:02	2	0.33
90	A*24:02	B*55:02	C*01:02	2	0.33
91	A*24:02	B*54:01	C*03:04	2	0.33
92	A*30:01	B*15:02	C*08:01	1	0.33
93	A*02:07	B*15:02	C*08:01	1	0.33
94	A*24:02	B*55:02	C*03:03	2	0.33
95	A*31:01	B*46:01	C*01:02	2	0.33
96	A*24:02	B*13:01	C*07:19	3	0.33
97	A*24:02	B*38:02	C*07:02	3	0.33
98	A*02:07	B*51:01	C*14:02	2	0.33
99	A*11:01	B*27:06	C*03:04	3	0.16
100	A*02:01	B*57:01	C*07:06	2	0.16
101	A*32:01	B*44:03	C*14:03	3	0.16
102	A*32:01	B*52:01	C*12:02	3	0.16
103	A*11:02	B*15:02	C*08:01	2	0.16
104	A*11:01	B*08:01	C*07:02	2	0.16
105	A*31:01	B*40:01	C*03:04	1	0.16
106	A*24:02	B*39:01	C*07:02	2	0.16
107	A*02:07	B*51:02	C*14:02	2	0.16
108	A*24:02	B*15:01	C*07:02	2	0.16
109	A*02:06	B*40:01	C*07:02	1	0.16
110	A*11:02	B*15:25	C*12:03	2	0.16
111	A*02:17	B*35:01	C*04:01	1	0.16
112	A*11:01	B*27:04	C*08:01	3	0.16
113	A*02:07	B*15:11	C*03:03	1	0.16
114	A*11:02	B*40:01	C*07:02	2	0.16
115	A*03:01	B*27:04	C*12:02	3	0.16
116	A*11:01	B*15:01	C*08:01	2	0.16
117	A*24:10	B*15:02	C*03:02	2	0.16
118	A*02:01	B*40:06	C*03:03	1	0.16
119	A*68:01	B*51:01	C*15:02	2	0.16
120	A*11:01	B*55:01	C*01:02	2	0.16
121	A*02:01	B*52:01	C*07:02	2	0.16
122	A*11:01	B*15:11	C*03:04	2	0.16
123	A*24:02	B*58:01	C*03:02	3	0.33
124	A*02:03	B*40:02	C*08:01	1	0.16
125	A*24:02	B*15:02	C*03:04	2	0.16
126	A*24:02	B*13:02	C*06:02	3	0.16
127	A*24:02	B*13:01	C*07:02	3	0.16
128	A*11:01	B*15:25	C*04:03	2	0.16
129	A*02:06	B*56:01	C*07:02	1	0.16
130	A*11:01	B*15:01	C*03:03	2	0.16
131	A*11:01	B*54:01	C*07:19	2	0.16
132	A*03:01	B*51:01	C*15:02	3	0.16
133	A*33:03	B*44:07	C*07:06	2	0.16
134	A*33:03	B*38:02	C*07:02	2	0.16
135	A*02:01	B*35:01	C*15:02	1	0.16
136	A*26:01	B*58:01	C*01:02	2	0.16
137	A*31:01	B*52:01	C*07:02	2	0.16
138	A*03:01	B*38:01	C*12:03	3	0.16
139	A*11:03	B*52:01	C*07:02	3	0.16
140	A*33:01	B*14:02	C*08:02	1	0.16
141	A*11:01	B*13:01	C*12:02	3	0.16
142	A*24:02	B*40:01	C*03:38	2	0.16
143	A*01:01	B*39:01	C*07:02	1	0.16
144	A*11:01	B*35:02	C*04:01	2	0.16
145	A*02:03	B*40:01	C*03:04	1	0.16
146	A*11:01	B*15:11	C*07:02	2	0.16
147	A*33:03	B*44:03	C*07:01	2	0.16
148	A*11:01	B*40:01	C*14:02	2	0.16
149	A*29:01	B*55:02	C*12:03	1	0.16
150	A*11:02	B*39:01	C*07:02	2	0.16
151	A*32:01	B*35:01	C*04:01	2	0.16
152	A*02:05	B*58:01	C*07:01	2	0.16
153	A*30:01	B*41:01	C*17:01	1	0.16
154	A*11:02	B*55:02	C*12:02	2	0.16
155	A*01:01	B*58:01	C*03:02	2	0.16
156	A*32:01	B*59:01	C*01:02	3	0.16
157	A*02:01	B*56:01	C*01:02	1	0.16
158	A*26:01	B*46:01	C*01:03	2	0.16
159	A*24:02	B*15:11	C*03:03	2	0.16
160	A*02:01	B*46:01	C*15:02	2	0.16
161	A*24:02	B*54:01	C*04:01	2	0.16
162	A*31:01	B*54:01	C*01:02	1	0.16
163	A*31:01	B*40:01	C*07:02	1	0.16
164	A*23:01	B*13:01	C*03:04	3	0.16
165	A*74:02	B*44:03	C*04:01	2	0.16
166	A*11:01	B*15:01	C*01:02	2	0.16
167	A*02:01	B*15:01	C*04:01	1	0.16
168	A*02:06	B*40:02	C*03:04	1	0.16
169	A*24:02	B*08:01	C*07:02	2	0.16
170	A*03:01	B*56:04	C*07:02	2	0.16
171	A*03:01	B*44:02	C*05:01	3	0.16
172	A*02:01	B*48:03	C*08:01	1	0.16
173	A*02:03	B*40:01	C*04:03	1	0.16
174	A*03:01	B*27:05	C*02:02	3	0.16
175	A*68:01	B*44:02	C*07:04	2	0.16
176	A*24:02	B*35:01	C*01:02	2	0.16
177	A*03:02	B*35:01	C*04:01	2	0.16
178	A*31:01	B*08:01	C*07:02	1	0.16
179	A*31:01	B*35:01	C*03:03	1	0.16
180	A*24:02	B*15:27	C*04:01	2	0.16
181	A*23:01	B*49:01	C*07:01	3	0.16
182	A*02:07	B*27:04	C*12:02	2	0.16
183	A*11:01	B*15:25	C*07:02	2	0.16
184	A*68:01	B*15:12	C*04:03	1	0.16
185	A*02:03	B*15:18	C*07:04	1	0.16
186	A*01:01	B*40:01	C*07:02	1	0.16
187	A*02:01	B*15:07	C*03:03	1	0.16
188	A*31:01	B*15:01	C*07:02	1	0.16
189	A*02:03	B*15:01	C*04:01	1	0.16
190	A*02:01	B*35:01	C*04:01	1	0.16
191	A*02:01	B*51:02	C*15:02	2	0.16
192	A*11:02	B*35:01	C*03:03	2	0.16
193	A*01:01	B*52:01	C*12:02	2	0.16
194	A*26:01	B*40:01	C*03:04	1	0.16
195	A*02:01	B*51:01	C*16:02	2	0.16
196	A*34:01	B*15:21	C*04:03	1	0.16
197	A*02:07	B*15:12	C*03:03	1	0.16
198	A*11:01	B*40:01	C*12:03	2	0.16
199	A*03:01	B*07:02	C*07:02	2	0.16
200	A*02:01	B*51:02	C*14:02	2	0.16
201	A*02:03	B*52:01	C*12:02	2	0.16
202	A*02:06	B*08:01	C*07:02	1	0.16
203	A*11:02	B*13:01	C*12:02	3	0.16
204	A*02:07	B*46:01	C*01:03	2	0.16
205	A*33:03	B*51:01	C*07:02	2	0.16
206	A*31:01	B*40:01	C*15:02	1	0.16
207	A*11:188	B*13:01	C*03:04	3	0.16
208	A*02:03	B*15:12	C*04:03	1	0.16
209	A*24:02	B*40:01	C*04:03	2	0.16
210	A*32:01	B*44:03	C*04:01	3	0.16
211	A*31:01	B*15:01	C*04:01	1	0.16
212	A*11:01	B*40:06	C*15:02	2	0.16
213	A*24:02	B*07:02	C*07:02	2	0.16
214	A*33:03	B*40:02	C*15:02	1	0.16
215	A*02:03	B*15:02	C*08:01	1	0.16
216	A*26:01	B*51:01	C*15:02	2	0.16
217	A*24:02	B*40:40	C*03:04	2	0.16
218	A*24:02	B*40:02	C*03:03	2	0.16
219	A*02:01	B*40:06	C*15:02	1	0.16
220	A*02:06	B*15:11	C*03:03	1	0.16
221	A*02:01	B*40:01	C*15:02	1	0.16
222	A*11:01	B*56:01	C*07:02	2	0.16
223	A*01:03	B*55:02	C*12:03	1	0.16
224	A*02:05	B*50:01	C*06:02	1	0.16
225	A*02:01	B*39:01	C*07:43	1	0.16
226	A*02:01	B*15:05	C*04:01	1	0.16
227	A*02:01	B*07:02	C*07:02	1	0.16
228	A*11:02	B*15:27	C*04:01	2	0.16
229	A*24:02	B*40:01	C*03:03	2	0.16
230	A*33:01	B*58:01	C*03:02	2	0.16
231	A*01:01	B*46:01	C*01:02	2	0.16
232	A*24:02	B*39:05	C*07:02	2	0.16
233	A*02:03	B*40:01	C*03:17	1	0.16

## Sheet: B_HLAhaps7pops
Population	Nama				Ghana (Ga-Adangbe)				Nandi				Han					European					Yucpa				Maori
	N=56				N=188				N=240				N=306					N=287					N=61				N=46
	ABC Haplotype	Freq.			ABC Haplotype	Freq.			ABC Haplotype	Freq.			ABC Haplotype	Freq.				ABC Haplotype	Freq.				ABC Haplotype	Freq.			ABC Haplotype	Freq.
1	A*01:01_B*15:03_C*04:01	0.008929		1	A*01:01_B*07:05_C*15:05	0.003817		1	A*01:01_B*08:01_C*07:04	0.013705		1	A*01:01_B*37:01_C*06:02	0.0114			1	A*01:01_B*07:02_C*07:02	0.011997			1	A*02:04_B*39:05_C*07:02	0.24236		1	A*01:01_B*08:01_C*04:01	0.01087
2	A*01:01_B*82:01_C*03:02	0.008929		2	A*01:01_B*15:10_C*07:02	0.003817		2	A*01:01_B*13:02_C*01:02	0.002083		2	A*01:01_B*39:01_C*07:02	0.0016			2	A*01:01_B*08:01_C*07:01	0.0744			2	A*02:04_B*52:01_C*15:03	0.036328		2	A*01:01_B*39:01_C*01:02	0.01087
3	A*02:01_B*07:05_C*07:02	0.008929		3	A*01:01_B*57:04_C*04:01	0.003817		3	A*01:01_B*15:03_C*04:01	0.008333		3	A*01:01_B*40:01_C*07:02	0.0016			3	A*01:01_B*18:01_C*05:01	0.001742			3	A*02:12_B*35:43_C*01:02	0.008197		3	A*01:01_B*40:01_C*01:02	0.021739
4	A*02:01_B*14:01_C*08:04	0.008929		4	A*01:01_B*78:01_C*16:01	0.003817		4	A*01:01_B*15:16_C*14:02	0.010417		4	A*01:01_B*46:01_C*01:02	0.0016			4	A*01:01_B*27:05_C*07:01	0.001742			4	A*02:13_B*39:05_C*07:02	0.008197		4	A*02:01_B*07:02_C*01:02	0.01087
5	A*02:01_B*41:01_C*17:01	0.008929		5	A*01:02_B*78:01_C*16:01	0.003817		5	A*01:01_B*35:01_C*15:02	0.002083		5	A*01:01_B*52:01_C*12:02	0.0016			5	A*01:01_B*35:01_C*04:01	0.004127			5	A*24:02_B*35:12_C*04:01	0.065574		5	A*02:01_B*13:01_C*04:01	0.01087
6	A*02:02_B*07:05_C*07:02	0.017857		6	A*02:01_B*15:10_C*03:04	0.015267		6	A*01:01_B*37:01_C*06:02	0.008333		6	A*01:01_B*57:01_C*06:02	0.0049			6	A*01:01_B*37:01_C*06:02	0.003841			6	A*24:02_B*35:43_C*01:02	0.008197		6	A*02:01_B*44:02_C*01:02	0.01087
7	A*02:02_B*15:03_C*04:01	0.008929		7	A*02:01_B*15:16_C*14:02	0.015267		7	A*01:01_B*44:15_C*04:01	0.004167		7	A*01:01_B*58:01_C*03:02	0.0016			7	A*01:01_B*38:01_C*12:03	0.001756			7	A*24:02_B*39:05_C*07:02	0.04821		7	A*02:05_B*07:05_C*08:01	0.01087
8	A*02:02_B*57:02_C*07:01	0.017857		8	A*02:01_B*18:25_C*05:01	0.003817		8	A*01:01_B*45:01_C*04:01	0.004167		8	A*01:03_B*55:02_C*12:03	0.0016			8	A*01:01_B*39:01_C*12:03	0.001742			8	A*24:02_B*40:02_C*03:02	0.040984		8	A*02:06_B*13:01_C*01:02	0.01087
9	A*02:02_B*57:03_C*07:01	0.008929		9	A*02:01_B*35:01_C*04:01	0.008116		9	A*01:01_B*45:01_C*06:02	0.004167		9	A*02:01_B*07:02_C*07:02	0.0016			9	A*01:01_B*40:01_C*03:04	0.002208			9	A*24:02_B*52:01_C*15:03	0.009167		9	A*02:06_B*39:01_C*01:02	0.043478
10	A*02:05_B*07:05_C*07:04	0.008929		10	A*02:01_B*42:02_C*17:01	0.003817		10	A*01:01_B*45:01_C*16:01	0.002083		10	A*02:01_B*15:01_C*03:03	0.0033			10	A*01:01_B*40:02_C*02:02	0.001742			10	A*31:01_B*39:05_C*07:02	0.008373		10	A*02:06_B*40:01_C*01:02	0.048913
11	A*02:05_B*13:02_C*06:02	0.008929		11	A*02:01_B*44:03_C*04:01	0.007634		11	A*01:01_B*49:01_C*07:01	0.009211		11	A*02:01_B*15:01_C*04:01	0.0016			11	A*01:01_B*44:02_C*05:01	0.003247			11	A*31:01_B*52:01_C*15:03	0.057201		11	A*02:06_B*40:01_C*04:01	0.016305
12	A*02:05_B*14:01_C*08:04	0.017857		12	A*02:01_B*45:01_C*16:01	0.003817		12	A*01:01_B*53:01_C*04:01	0.016667		12	A*02:01_B*15:05_C*04:01	0.0016			12	A*01:01_B*44:02_C*07:04	0.001443			12	A*68:01_B*35:12_C*04:01	0.008197		12	A*02:06_B*40:01_C*07:01	0.01087
13	A*02:05_B*58:01_C*07:01	0.008929		13	A*02:01_B*51:01_C*17:01	0.003817		13	A*01:01_B*57:01_C*07:01	0.002083		13	A*02:01_B*15:07_C*03:03	0.0016			13	A*01:01_B*49:01_C*07:01	0.001742			13	A*68:01_B*39:05_C*07:02	0.028926		13	A*02:06_B*40:02_C*01:02	0.01087
14	A*02:26_B*44:03_C*03:04	0.008929		14	A*02:01_B*52:01_C*16:01	0.041502		14	A*01:01_B*57:03_C*07:01	0.004167		14	A*02:01_B*15:11_C*03:03	0.0033			14	A*01:01_B*51:01_C*15:02	0.008015			14	A*68:01_B*39:09_C*07:02	0.418033		14	A*02:06_B*40:10_C*01:02	0.032609
15	A*03:01_B*07:02_C*07:02	0.017857		15	A*02:01_B*58:01_C*03:05	0.003817		15	A*01:01_B*58:01_C*03:02	0.0125		15	A*02:01_B*35:01_C*04:01	0.0016			15	A*01:01_B*52:01_C*12:02	0.003484			15	A*68:01_B*40:04_C*03:04	0.008197		15	A*02:06_B*48:01_C*01:02	0.021739
16	A*03:01_B*15:01_C*03:04	0.008929		16	A*02:02_B*07:02_C*07:02	0.007634		16	A*01:01_B*81:01_C*04:01	0.002083		16	A*02:01_B*35:01_C*15:02	0.0016			16	A*01:01_B*52:01_C*14:02	0.001742			16	A*68:01_B*52:01_C*15:03	0.003861		16	A*02:06_B*55:02_C*01:02	0.086957
17	A*03:01_B*15:10_C*04:03	0.008929		17	A*02:02_B*35:01_C*04:01	0.010968		17	A*01:01_B*81:01_C*18:01	0.0125		17	A*02:01_B*35:03_C*07:02	0.0033			17	A*01:01_B*55:01_C*03:03	0.00256							17	A*02:06_B*55:02_C*03:04	0.01087
18	A*03:01_B*27:01_C*02:02	0.008929		18	A*02:02_B*39:10_C*07:02	0.003817		18	A*01:02_B*47:01_C*06:02	0.008333		18	A*02:01_B*38:02_C*07:02	0.0033			18	A*01:01_B*55:02_C*03:03	0.001742							18	A*02:12_B*39:01_C*01:02	0.01087
19	A*03:01_B*51:01_C*17:01	0.008929		19	A*02:02_B*42:01_C*17:01	0.01145		19	A*01:02_B*49:01_C*07:01	0.002083		19	A*02:01_B*39:01_C*07:02	0.0082			19	A*01:01_B*57:01_C*06:02	0.024037							19	A*11:01_B*08:01_C*04:03	0.01087
20	A*03:01_B*58:02_C*06:02	0.026786		20	A*02:02_B*45:01_C*16:01	0.003817		20	A*01:02_B*58:01_C*03:02	0.016667		20	A*02:01_B*39:01_C*07:43	0.0016			20	A*01:01_B*58:01_C*03:02	0.001742							20	A*11:01_B*27:04_C*08:01	0.01087
21	A*11:01_B*44:03_C*07:01	0.008929		21	A*02:02_B*52:01_C*16:01	0.008116		21	A*01:03_B*41:01_C*17:01	0.00625		21	A*02:01_B*40:01_C*03:03	0.0049			21	A*02:01_B*07:02_C*07:02	0.0329							21	A*11:01_B*39:01_C*01:02	0.021739
22	A*23:01_B*07:02_C*07:02	0.026786		22	A*02:02_B*53:01_C*04:01	0.015267		22	A*01:03_B*53:01_C*04:01	0.002083		22	A*02:01_B*40:01_C*07:02	0.0065			22	A*02:01_B*08:01_C*07:01	0.019546							22	A*11:01_B*40:10_C*01:02	0.021739
23	A*23:01_B*07:02_C*07:03	0.017857		23	A*02:02_B*53:01_C*16:01	0.003817		23	A*01:03_B*57:03_C*07:01	0.008333		23	A*02:01_B*40:01_C*15:02	0.0016			23	A*02:01_B*13:02_C*06:02	0.006969							23	A*11:01_B*40:10_C*07:01	0.01087
24	A*23:01_B*07:02_C*07:13	0.008929		24	A*02:05_B*07:05_C*12:03	0.003817		24	A*02:01_B*08:01_C*06:02	0.010417		24	A*02:01_B*40:06_C*03:03	0.0016			24	A*02:01_B*14:02_C*08:02	0.005345							24	A*11:01_B*48:01_C*08:01	0.012119
25	A*23:01_B*15:10_C*03:32	0.008929		25	A*02:05_B*18:01_C*02:02	0.003817		25	A*02:01_B*08:01_C*07:01	0.00625		25	A*02:01_B*40:06_C*15:02	0.0016			25	A*02:01_B*15:01_C*03:03	0.012753							25	A*11:01_B*48:01_C*12:02	0.01087
26	A*23:01_B*15:10_C*18:01	0.008929		26	A*02:05_B*45:01_C*12:03	0.003817		26	A*02:01_B*14:02_C*08:02	0.002083		26	A*02:01_B*46:01_C*01:02	0.0082			26	A*02:01_B*15:01_C*03:04	0.007894							26	A*11:01_B*55:02_C*04:03	0.042229
27	A*23:01_B*18:01_C*15:05	0.008929		27	A*02:05_B*45:01_C*16:01	0.007634		27	A*02:01_B*15:03_C*02:02	0.01107		27	A*02:01_B*46:01_C*15:02	0.0016			27	A*02:01_B*15:01_C*07:01	0.001742							27	A*11:01_B*56:02_C*08:01	0.021739
28	A*23:01_B*40:01_C*04:01	0.008929		28	A*02:06_B*18:01_C*02:02	0.003817		28	A*02:01_B*15:17_C*05:01	0.004167		28	A*02:01_B*48:03_C*08:01	0.0016			28	A*02:01_B*15:10_C*02:02	0.001742							28	A*24:02_B*55:02_C*01:02	0.01087
29	A*23:01_B*41:01_C*17:01	0.017857		29	A*02:25_B*07:02_C*07:02	0.003817		29	A*02:01_B*15:17_C*07:01	0.004167		29	A*02:01_B*51:01_C*14:02	0.0049			29	A*02:01_B*15:18_C*07:04	0.003484							29	A*24:02_B*13:01_C*01:02	0.016305
30	A*23:01_B*58:01_C*06:02	0.008929		30	A*03:01_B*07:02_C*07:01	0.003817		30	A*02:01_B*18:01_C*07:04	0.015239		30	A*02:01_B*51:01_C*16:02	0.0016			30	A*02:01_B*18:01_C*07:01	0.006651							30	A*24:02_B*13:01_C*04:01	0.005435
31	A*23:01_B*58:02_C*06:02	0.026786		31	A*03:01_B*07:02_C*15:05	0.003817		31	A*02:01_B*39:10_C*12:03	0.005597		31	A*02:01_B*51:02_C*14:02	0.0016			31	A*02:01_B*27:05_C*01:02	0.001742							31	A*24:02_B*40:01_C*01:02	0.01087
32	A*24:02_B*07:02_C*02:02	0.008929		32	A*03:01_B*14:02_C*08:02	0.003817		32	A*02:01_B*41:01_C*17:01	0.010417		32	A*02:01_B*51:02_C*15:02	0.0016			32	A*02:01_B*27:05_C*02:02	0.006969							32	A*24:02_B*40:10_C*07:02	0.021739
33	A*24:02_B*35:01_C*07:02	0.008929		33	A*03:01_B*15:16_C*14:02	0.003817		33	A*02:01_B*42:01_C*17:01	0.007678		33	A*02:01_B*52:01_C*07:02	0.0016			33	A*02:01_B*35:01_C*04:01	0.00956							33	A*24:02_B*44:02_C*05:01	0.01087
34	A*24:07_B*07:02_C*04:01	0.008929		34	A*03:01_B*18:01_C*05:01	0.003817		34	A*02:01_B*45:01_C*06:02	0.002083		34	A*02:01_B*54:01_C*01:02	0.0098			34	A*02:01_B*35:03_C*04:01	0.005673							34	A*24:02_B*48:01_C*04:01	0.01087
35	A*24:88_B*13:01_C*04:03	0.008929		35	A*03:01_B*35:01_C*04:01	0.022901		35	A*02:01_B*45:01_C*16:01	0.010417		35	A*02:01_B*56:01_C*01:02	0.0016			35	A*02:01_B*35:05_C*04:01	0.001742							35	A*24:02_B*48:01_C*08:01	0.074838
36	A*26:01_B*07:05_C*07:02	0.026786		36	A*03:01_B*39:10_C*17:01	0.003817		36	A*02:01_B*49:01_C*07:01	0.002083		36	A*02:01_B*57:01_C*07:06	0.0016			36	A*02:01_B*37:01_C*06:02	0.008307							36	A*24:02_B*48:01_C*15:05	0.01087
37	A*26:01_B*07:05_C*07:04	0.008929		37	A*03:01_B*42:01_C*17:01	0.007634		37	A*02:01_B*51:01_C*16:01	0.004167		37	A*02:01_B*67:01_C*07:02	0.0033			37	A*02:01_B*38:01_C*12:03	0.00176							37	A*24:02_B*55:02_C*04:01	0.043478
38	A*26:01_B*42:01_C*17:01	0.008929		38	A*03:01_B*44:03_C*03:03	0.003817		38	A*02:01_B*51:01_C*16:02	0.004167		38	A*02:03_B*13:01_C*03:04	0.0114			38	A*02:01_B*39:01_C*07:02	0.003484							38	A*24:02_B*55:02_C*04:03	0.033858
39	A*26:02_B*14:02_C*08:04	0.008929		39	A*03:01_B*44:03_C*04:01	0.019084		39	A*02:01_B*53:01_C*04:01	0.002083		39	A*02:03_B*15:01_C*04:01	0.0016			39	A*02:01_B*39:06_C*07:02	0.001742							39	A*24:02_B*55:02_C*07:02	0.076087
40	A*26:31_B*14:01_C*08:04	0.008929		40	A*03:01_B*53:01_C*06:02	0.003817		40	A*02:01_B*53:01_C*15:05	0.004167		40	A*02:03_B*15:02_C*08:01	0.0016			40	A*02:01_B*40:01_C*03:04	0.027888							40	A*24:02_B*55:02_C*07:04	0.01087
41	A*29:01_B*13:03_C*12:03	0.008929		41	A*03:01_B*57:01_C*07:01	0.003817		41	A*02:01_B*57:03_C*07:01	0.010417		41	A*02:03_B*15:12_C*04:03	0.0016			41	A*02:01_B*40:02_C*02:02	0.003484							41	A*24:02_B*56:01_C*07:02	0.01087
42	A*29:01_B*41:01_C*17:01	0.008929		42	A*03:01_B*57:04_C*18:01	0.015267		42	A*02:01_B*73:01_C*15:05	0.002083		42	A*02:03_B*15:18_C*07:04	0.0016			42	A*02:01_B*44:02_C*02:02	0.001742							42	A*24:02_B*56:02_C*01:02	0.043478
43	A*30:01_B*15:10_C*04:01	0.026786		43	A*03:01_B*58:02_C*06:02	0.003817		43	A*02:02_B*07:02_C*07:02	0.002083		43	A*02:03_B*38:02_C*07:02	0.0114			43	A*02:01_B*44:02_C*05:01	0.048549							43	A*34:01_B*40:02_C*15:02	0.01087
44	A*30:01_B*67:01_C*17:01	0.008929		44	A*23:01_B*07:02_C*07:02	0.015267		44	A*02:02_B*15:03_C*02:02	0.025		44	A*02:03_B*40:01_C*03:04	0.0016			44	A*02:01_B*44:02_C*07:04	0.003784							44	A*34:01_B*55:02_C*12:03	0.032609
45	A*30:02_B*07:05_C*07:03	0.008929		45	A*23:01_B*07:02_C*15:04	0.003817		45	A*02:02_B*41:01_C*17:01	0.004167		45	A*02:03_B*40:01_C*03:17	0.0016			45	A*02:01_B*44:03_C*04:01	0.001958							45	A*34:01_B*55:02_C*15:02	0.01087
46	A*30:02_B*14:02_C*06:02	0.008929		46	A*23:01_B*07:02_C*15:05	0.003817		46	A*02:02_B*51:01_C*16:02	0.008333		46	A*02:03_B*40:01_C*04:03	0.0016			46	A*02:01_B*45:01_C*03:03	0.001742
47	A*30:02_B*18:01_C*05:01	0.008929		47	A*23:01_B*35:01_C*04:01	0.01145		47	A*02:02_B*58:02_C*06:02	0.027083		47	A*02:03_B*40:01_C*07:02	0.0033			47	A*02:01_B*50:01_C*06:02	0.00616
48	A*30:02_B*38:01_C*12:03	0.008929		48	A*23:01_B*42:01_C*17:01	0.004144		48	A*02:05_B*08:01_C*07:01	0.002083		48	A*02:03_B*40:02_C*08:01	0.0016			48	A*02:01_B*51:01_C*01:02	0.001742
49	A*30:04_B*15:10_C*04:01	0.008929		49	A*23:01_B*42:02_C*17:01	0.003517		49	A*02:05_B*14:02_C*04:01	0.002083		49	A*02:03_B*46:01_C*01:02	0.0033			49	A*02:01_B*51:01_C*12:03	0.001742
50	A*30:04_B*58:02_C*06:02	0.026786		50	A*23:01_B*44:03_C*04:01	0.022901		50	A*02:05_B*15:03_C*02:02	0.008333		50	A*02:03_B*52:01_C*12:02	0.0016			50	A*02:01_B*51:01_C*14:02	0.010986
51	A*31:06_B*42:01_C*17:01	0.008929		51	A*23:01_B*44:10_C*04:01	0.003817		51	A*02:05_B*18:01_C*05:01	0.004167		51	A*02:03_B*55:02_C*04:03	0.0049			51	A*02:01_B*52:01_C*12:02	0.001742
52	A*32:01_B*07:05_C*07:02	0.008929		52	A*23:01_B*52:01_C*16:01	0.022901		52	A*02:05_B*18:01_C*07:04	0.011845		52	A*02:03_B*55:02_C*12:03	0.0049			52	A*02:01_B*55:01_C*03:03	0.001742
53	A*32:01_B*15:03_C*18:01	0.008929		53	A*23:01_B*53:01_C*04:01	0.03814		53	A*02:05_B*27:03_C*02:02	0.00625		53	A*02:05_B*50:01_C*06:02	0.0016			53	A*02:01_B*55:01_C*07:01	0.001742
54	A*32:01_B*35:01_C*04:01	0.008929		54	A*23:01_B*53:01_C*08:02	0.022901		54	A*02:05_B*40:12_C*04:04	0.00625		54	A*02:05_B*58:01_C*07:01	0.0016			54	A*02:01_B*57:01_C*06:02	0.008058
55	A*32:01_B*41:02_C*17:01	0.008929		55	A*23:01_B*58:01_C*03:02	0.015267		55	A*02:05_B*42:01_C*17:01	0.002739		55	A*02:06_B*08:01_C*07:02	0.0016			55	A*02:03_B*44:02_C*04:01	0.001742
56	A*32:01_B*44:03_C*04:01	0.026786		56	A*23:01_B*58:01_C*07:01	0.003817		56	A*02:05_B*51:01_C*16:01	0.022917		56	A*02:06_B*13:01_C*03:04	0.0065			56	A*02:05_B*41:01_C*17:01	0.001742
57	A*33:01_B*35:01_C*04:01	0.008929		57	A*23:02_B*58:01_C*07:01	0.003817		57	A*02:05_B*58:01_C*06:02	0.002083		57	A*02:06_B*15:02_C*08:01	0.0049			57	A*02:05_B*50:01_C*06:02	0.001742
58	A*33:01_B*58:01_C*02:02	0.008929		58	A*23:04_B*15:03_C*02:02	0.003817		58	A*02:05_B*58:01_C*07:01	0.014583		58	A*02:06_B*15:11_C*03:03	0.0016			58	A*02:05_B*51:01_C*16:02	0.001742
59	A*34:01_B*58:01_C*03:02	0.008929		59	A*23:04_B*44:03_C*14:03	0.003817		59	A*02:05_B*82:01_C*03:02	0.002083		59	A*02:06_B*39:01_C*07:02	0.0049			59	A*02:05_B*58:01_C*07:01	0.001742
60	A*34:02_B*44:03_C*04:01	0.026786		60	A*29:01_B*44:03_C*14:02	0.003817		60	A*02:14_B*08:01_C*07:01	0.004167		60	A*02:06_B*40:01_C*07:02	0.0016			60	A*02:06_B*27:05_C*03:03	0.001742
61	A*36:01_B*15:10_C*04:01	0.008929		61	A*29:01_B*52:01_C*16:01	0.007634		61	A*02:14_B*58:01_C*06:02	0.004167		61	A*02:06_B*40:02_C*03:04	0.0016			61	A*03:01_B*07:02_C*07:02	0.045624
62	A*43:01_B*15:10_C*04:01	0.026786		62	A*29:01_B*53:01_C*04:15	0.003817		62	A*03:01_B*07:05_C*15:05	0.002083		62	A*02:06_B*56:01_C*07:02	0.0016			62	A*03:01_B*08:01_C*07:01	0.002346
63	A*43:01_B*15:10_C*06:02	0.008929		63	A*29:01_B*53:01_C*07:02	0.007634		63	A*03:01_B*14:02_C*08:02	0.002083		63	A*02:07_B*15:01_C*01:02	0.0049			63	A*03:01_B*14:02_C*08:02	0.003684
64	A*43:01_B*27:01_C*02:02	0.008929		64	A*30:01_B*07:02_C*07:02	0.01145		64	A*03:01_B*15:03_C*04:01	0.004167		64	A*02:07_B*15:02_C*08:01	0.0033			64	A*03:01_B*15:01_C*03:03	0.004265
65	A*43:01_B*27:03_C*02:02	0.008929		65	A*30:01_B*07:05_C*07:01	0.003817		65	A*03:01_B*41:02_C*07:01	0.002083		65	A*02:07_B*15:11_C*03:03	0.0016			65	A*03:01_B*15:01_C*03:04	0.002013
66	A*43:01_B*44:03_C*02:02	0.008929		66	A*30:01_B*15:10_C*06:02	0.003817		66	A*03:01_B*44:15_C*04:01	0.002083		66	A*02:07_B*15:12_C*03:03	0.0016			66	A*03:01_B*18:01_C*07:01	0.00206
67	A*43:01_B*58:01_C*08:02	0.008929		67	A*30:01_B*42:01_C*17:01	0.056924		67	A*03:01_B*47:01_C*06:02	0.004167		67	A*02:07_B*27:04_C*12:02	0.0016			67	A*03:01_B*18:01_C*12:03	0.001742
68	A*66:01_B*15:21_C*04:03	0.008929		68	A*30:01_B*42:02_C*04:01	0.003817		68	A*03:01_B*58:02_C*06:02	0.010417		68	A*02:07_B*40:01_C*03:04	0.0098			68	A*03:01_B*18:02_C*05:01	0.001742
69	A*68:01_B*47:01_C*06:02	0.008929		69	A*30:01_B*42:02_C*17:01	0.004116		69	A*03:01_B*81:01_C*08:04	0.004167		69	A*02:07_B*46:01_C*01:02	0.0768			69	A*03:01_B*35:01_C*04:01	0.019448
70	A*68:01_B*57:01_C*06:02	0.008929		70	A*30:01_B*44:03_C*04:01	0.003817		70	A*23:01_B*07:02_C*07:02	0.002083		70	A*02:07_B*46:01_C*01:03	0.0016			70	A*03:01_B*35:03_C*04:01	0.003038
71	A*68:02_B*07:02_C*17:01	0.008929		71	A*30:01_B*45:01_C*16:01	0.003817		71	A*23:01_B*08:01_C*03:04	0.004167		71	A*02:07_B*51:01_C*14:02	0.0033			71	A*03:01_B*37:01_C*06:02	0.001958
72	A*68:02_B*14:02_C*08:02	0.017857		72	A*30:01_B*50:01_C*06:02	0.003817		72	A*23:01_B*15:03_C*02:02	0.011847		72	A*02:07_B*51:02_C*14:02	0.0016			72	A*03:01_B*39:06_C*07:02	0.001742
73	A*68:02_B*15:03_C*04:01	0.053571		73	A*30:01_B*51:01_C*07:01	0.003817		73	A*23:01_B*15:17_C*17:01	0.002083		73	A*02:07_B*52:01_C*12:02	0.0049			73	A*03:01_B*40:01_C*03:04	0.003302
74	A*68:02_B*18:01_C*15:05	0.008929		74	A*30:01_B*52:01_C*16:01	0.003817		74	A*23:01_B*18:01_C*05:01	0.008333		74	A*02:07_B*54:01_C*01:02	0.0049			74	A*03:01_B*40:02_C*02:02	0.003484
75	A*68:02_B*40:04_C*02:02	0.008929		75	A*30:01_B*53:01_C*04:01	0.003845		75	A*23:01_B*27:03_C*02:02	0.014583		75	A*02:07_B*55:02_C*01:02	0.0033			75	A*03:01_B*44:02_C*05:01	0.008951
76	A*68:02_B*42:01_C*07:10	0.008929		76	A*30:01_B*53:08_C*04:01	0.003817		76	A*23:01_B*39:10_C*12:03	0.002737		76	A*02:07_B*56:01_C*01:02	0.0033			76	A*03:01_B*44:02_C*16:01	0.001742
77	A*68:27_B*44:03_C*04:01	0.026786		77	A*30:01_B*57:01_C*18:01	0.003817		77	A*23:01_B*44:03_C*04:01	0.002083		77	A*02:17_B*35:01_C*04:01	0.0016			77	A*03:01_B*44:03_C*04:01	0.003269
78	A*74:01_B*15:03_C*03:02	0.008929		78	A*30:01_B*57:02_C*04:04	0.003817		78	A*23:01_B*45:01_C*06:02	0.002083		78	A*03:01_B*07:02_C*07:02	0.0016			78	A*03:01_B*51:01_C*01:02	0.003484
79	A*74:01_B*35:01_C*04:01	0.008929		79	A*30:01_B*57:02_C*18:01	0.007634		79	A*23:01_B*49:01_C*07:01	0.008333		79	A*03:01_B*27:04_C*12:02	0.0016			79	A*03:01_B*51:01_C*04:01	0.001742
80	A*74:01_B*35:01_C*05:01	0.008929		80	A*30:01_B*81:01_C*18:01	0.003817		80	A*23:01_B*53:01_C*06:02	0.008333		80	A*03:01_B*27:05_C*02:02	0.0016			80	A*03:01_B*51:01_C*14:02	0.002951
				81	A*30:02_B*07:02_C*03:04	0.003817		81	A*23:01_B*56:01_C*06:02	0.002083		81	A*03:01_B*38:01_C*12:03	0.0016			81	A*03:01_B*51:01_C*15:02	0.003363
				82	A*30:02_B*15:10_C*04:01	0.01145		82	A*23:01_B*81:01_C*18:01	0.002083		82	A*03:01_B*44:02_C*05:01	0.0016			82	A*03:01_B*57:03_C*07:01	0.001742
				83	A*30:02_B*42:01_C*17:01	0.01145		83	A*24:02_B*13:03_C*06:02	0.002083		83	A*03:01_B*51:01_C*15:02	0.0016			83	A*03:02_B*35:08_C*04:01	0.001742
				84	A*30:02_B*45:01_C*07:01	0.003817		84	A*24:02_B*35:02_C*04:01	0.004167		84	A*03:01_B*56:04_C*07:02	0.0016			84	A*03:02_B*49:01_C*07:01	0.001742
				85	A*30:02_B*50:01_C*06:02	0.003817		85	A*24:02_B*58:02_C*06:02	0.004167		85	A*03:02_B*35:01_C*04:01	0.0016			85	A*03:02_B*57:01_C*06:02	0.001742
				86	A*30:02_B*53:01_C*04:01	0.01145		86	A*26:01_B*58:01_C*07:01	0.004167		86	A*11:01_B*07:02_C*07:02	0.0049			86	A*11:01_B*07:02_C*07:02	0.004733
				87	A*30:02_B*58:01_C*07:01	0.003817		87	A*26:01_B*81:01_C*04:01	0.004167		87	A*11:01_B*08:01_C*07:02	0.0016			87	A*11:01_B*14:01_C*08:02	0.001742
				88	A*30:02_B*78:01_C*05:01	0.003817		88	A*29:01_B*13:02_C*07:04	0.004167		88	A*11:01_B*13:01_C*03:04	0.0327			88	A*11:01_B*14:02_C*08:02	0.001623
				89	A*30:04_B*15:03_C*03:04	0.003817		89	A*29:01_B*44:03_C*04:01	0.002083		89	A*11:01_B*13:01_C*12:02	0.0016			89	A*11:01_B*15:01_C*01:02	0.001742
				90	A*33:01_B*07:02_C*15:05	0.003817		90	A*29:01_B*58:01_C*03:02	0.002083		90	A*11:01_B*15:01_C*01:02	0.0016			90	A*11:01_B*15:01_C*03:03	0.0013
				91	A*33:01_B*14:02_C*08:02	0.003817		91	A*29:01_B*58:01_C*06:02	0.002083		91	A*11:01_B*15:01_C*03:03	0.0016			91	A*11:01_B*15:10_C*16:01	0.001742
				92	A*33:01_B*15:03_C*02:02	0.003817		92	A*29:02_B*13:02_C*07:04	0.002083		92	A*11:01_B*15:01_C*04:01	0.0082			92	A*11:01_B*27:02_C*01:02	0.001742
				93	A*33:01_B*15:10_C*03:04	0.003817		93	A*29:02_B*15:10_C*04:01	0.002083		93	A*11:01_B*15:01_C*08:01	0.0016			93	A*11:01_B*27:05_C*01:02	0.001742
				94	A*33:01_B*35:01_C*04:01	0.007634		94	A*29:02_B*42:01_C*17:01	0.025		94	A*11:01_B*15:02_C*08:01	0.0212			94	A*11:01_B*35:01_C*04:01	0.015402
				95	A*33:01_B*44:03_C*04:01	0.007634		95	A*29:02_B*44:03_C*04:01	0.004167		95	A*11:01_B*15:05_C*04:01	0.0033			95	A*11:01_B*37:01_C*06:02	0.003316
				96	A*33:01_B*49:01_C*07:01	0.003817		96	A*29:02_B*45:01_C*06:02	0.010417		96	A*11:01_B*15:11_C*03:04	0.0016			96	A*11:01_B*40:01_C*03:04	0.006919
				97	A*33:01_B*53:01_C*04:01	0.007634		97	A*29:02_B*49:01_C*07:01	0.002083		97	A*11:01_B*15:11_C*07:02	0.0016			97	A*11:01_B*44:02_C*05:01	0.001079
				98	A*33:01_B*53:05_C*04:01	0.003817		98	A*29:02_B*58:01_C*03:02	0.002083		98	A*11:01_B*15:18_C*08:01	0.0049			98	A*11:01_B*44:02_C*07:02	0.001742
				99	A*34:02_B*15:10_C*07:02	0.003817		99	A*30:01_B*13:02_C*06:02	0.002083		99	A*11:01_B*15:25_C*04:03	0.0016			99	A*11:01_B*47:01_C*06:02	0.001742
				100	A*34:02_B*15:16_C*16:01	0.007634		100	A*30:01_B*15:09_C*03:04	0.002083		100	A*11:01_B*15:25_C*07:02	0.0016			100	A*11:01_B*51:01_C*15:02	0.003484
				101	A*34:02_B*44:03_C*16:01	0.003817		101	A*30:01_B*41:01_C*16:01	0.002083		101	A*11:01_B*18:01_C*07:04	0.0033			101	A*11:01_B*51:01_C*15:04	0.001742
				102	A*34:02_B*53:04_C*17:01	0.003817		102	A*30:01_B*42:01_C*17:01	0.029167		102	A*11:01_B*27:04_C*08:01	0.0016			102	A*11:01_B*52:01_C*12:02	0.005226
				103	A*34:02_B*53:05_C*16:01	0.003817		103	A*30:01_B*58:01_C*03:02	0.00625		103	A*11:01_B*27:04_C*12:02	0.0033			103	A*11:01_B*52:01_C*12:03	0.001742
				104	A*36:01_B*07:02_C*07:13	0.003817		104	A*30:01_B*58:02_C*06:02	0.00625		104	A*11:01_B*27:06_C*03:04	0.0016			104	A*11:01_B*53:01_C*04:01	0.001742
				105	A*36:01_B*07:02_C*17:01	0.003817		105	A*30:02_B*08:01_C*07:01	0.002083		105	A*11:01_B*35:01_C*03:03	0.0033			105	A*11:01_B*55:01_C*03:03	0.005226
				106	A*36:01_B*15:10_C*03:02	0.003817		106	A*30:02_B*18:01_C*07:04	0.004167		106	A*11:01_B*35:02_C*04:01	0.0016			106	A*11:01_B*55:01_C*03:04	0.001742
				107	A*36:01_B*35:01_C*18:01	0.003817		107	A*30:02_B*35:01_C*03:04	0.004167		107	A*11:01_B*38:02_C*07:02	0.0098			107	A*11:01_B*56:01_C*01:02	0.001742
				108	A*66:01_B*07:02_C*07:02	0.003817		108	A*30:02_B*53:01_C*03:04	0.016667		108	A*11:01_B*40:01_C*03:04	0.0114			108	A*11:01_B*57:01_C*06:02	0.002214
				109	A*66:01_B*18:01_C*05:01	0.003817		109	A*30:02_B*57:02_C*18:01	0.004167		109	A*11:01_B*40:01_C*04:01	0.0033			109	A*23:01_B*08:01_C*04:01	0.001742
				110	A*66:03_B*15:16_C*04:01	0.003817		110	A*30:02_B*58:01_C*06:02	0.004167		110	A*11:01_B*40:01_C*04:03	0.0033			110	A*23:01_B*15:07_C*03:03	0.001742
				111	A*68:01_B*08:01_C*03:03	0.003817		111	A*30:02_B*58:01_C*07:01	0.002083		111	A*11:01_B*40:01_C*07:02	0.0458			111	A*23:01_B*18:01_C*05:01	0.001742
				112	A*68:01_B*15:03_C*02:02	0.003817		112	A*30:04_B*14:01_C*03:02	0.002083		112	A*11:01_B*40:01_C*12:03	0.0016			112	A*23:01_B*38:02_C*04:01	0.001742
				113	A*68:01_B*18:01_C*05:01	0.003817		113	A*30:04_B*41:01_C*07:01	0.002083		113	A*11:01_B*40:01_C*14:02	0.0016			113	A*23:01_B*44:03_C*04:01	0.008711
				114	A*68:01_B*42:01_C*07:01	0.003817		114	A*31:01_B*45:01_C*06:02	0.004167		114	A*11:01_B*40:01_C*15:02	0.0049			114	A*23:01_B*49:01_C*17:01	0.001742
				115	A*68:01_B*52:01_C*16:01	0.01145		115	A*31:03_B*45:01_C*06:02	0.003748		115	A*11:01_B*40:02_C*07:02	0.0033			115	A*24:02_B*07:02_C*07:02	0.005792
				116	A*68:01_B*53:01_C*04:01	0.003817		116	A*31:03_B*58:02_C*06:02	0.002502		116	A*11:01_B*40:06_C*08:01	0.0147			116	A*24:02_B*14:02_C*08:02	0.001882
				117	A*68:01_B*58:01_C*03:02	0.007634		117	A*32:01_B*07:02_C*07:02	0.002083		117	A*11:01_B*40:06_C*15:02	0.0016			117	A*24:02_B*15:01_C*03:03	0.008202
				118	A*68:01_B*58:01_C*03:05	0.01145		118	A*32:01_B*58:01_C*03:02	0.002083		118	A*11:01_B*46:01_C*01:02	0.0196			118	A*24:02_B*15:01_C*07:02	0.001742
				119	A*68:02_B*15:03_C*02:02	0.003817		119	A*32:01_B*58:01_C*06:02	0.002083		119	A*11:01_B*48:01_C*08:01	0.0049			119	A*24:02_B*15:17_C*07:01	0.005226
				120	A*68:02_B*15:10_C*03:04	0.015267		120	A*32:01_B*58:02_C*06:02	0.002083		120	A*11:01_B*48:03_C*08:01	0.0065			120	A*24:02_B*35:01_C*04:01	0.007212
				121	A*68:02_B*44:03_C*08:02	0.003817		121	A*32:01_B*81:01_C*08:04	0.010417		121	A*11:01_B*51:01_C*14:02	0.0098			121	A*24:02_B*35:03_C*12:03	0.005226
				122	A*68:02_B*45:01_C*04:01	0.003817		122	A*33:01_B*42:01_C*17:01	0.002083		122	A*11:01_B*51:02_C*14:02	0.0082			122	A*24:02_B*35:04_C*04:01	0.001742
				123	A*68:02_B*53:01_C*04:01	0.015267		123	A*33:03_B*35:01_C*08:02	0.002083		123	A*11:01_B*52:01_C*07:02	0.0033			123	A*24:02_B*39:03_C*07:01	0.001742
				124	A*68:02_B*53:01_C*06:02	0.003817		124	A*34:02_B*35:01_C*04:01	0.010417		124	A*11:01_B*52:01_C*12:02	0.0033			124	A*24:02_B*39:06_C*07:02	0.001742
				125	A*68:02_B*53:01_C*18:01	0.003817		125	A*34:02_B*35:01_C*07:04	0.010417		125	A*11:01_B*54:01_C*01:02	0.0049			125	A*24:02_B*39:06_C*08:02	0.001742
				126	A*68:02_B*53:05_C*16:01	0.003817		126	A*34:02_B*40:12_C*04:04	0.00625		126	A*11:01_B*54:01_C*07:19	0.0016			126	A*24:02_B*40:01_C*03:04	0.001495
				127	A*68:02_B*57:01_C*17:01	0.003817		127	A*34:02_B*41:01_C*17:01	0.001288		127	A*11:01_B*55:01_C*01:02	0.0016			127	A*24:02_B*41:02_C*07:01	0.003484
				128	A*68:02_B*58:01_C*03:02	0.01145		128	A*34:02_B*49:01_C*07:01	0.014583		128	A*11:01_B*55:02_C*01:02	0.0049			128	A*24:02_B*44:02_C*02:02	0.001742
				129	A*74:01_B*08:01_C*07:01	0.003817		129	A*34:02_B*53:01_C*04:01	0.002083		129	A*11:01_B*55:02_C*12:03	0.0049			129	A*24:02_B*44:02_C*05:01	0.006776
				130	A*74:01_B*15:03_C*02:02	0.01145		130	A*34:02_B*58:01_C*07:01	0.002879		130	A*11:01_B*56:01_C*01:02	0.0049			130	A*24:02_B*44:02_C*07:04	0.005226
				131	A*74:01_B*15:16_C*03:04	0.003817		131	A*34:02_B*81:01_C*02:02	0.002083		131	A*11:01_B*56:01_C*07:02	0.0016			131	A*24:02_B*55:01_C*01:02	0.001742
				132	A*74:01_B*49:01_C*07:01	0.003817		132	A*36:01_B*53:01_C*04:01	0.0125		132	A*11:01_B*57:01_C*06:02	0.0049			132	A*24:02_B*55:02_C*03:03	0.001742
				133	A*74:01_B*51:01_C*16:01	0.003817		133	A*66:01_B*39:10_C*12:03	0.002083		133	A*11:01_B*58:01_C*03:02	0.0082			133	A*24:03_B*51:01_C*15:04	0.001742
				134	A*74:01_B*52:01_C*16:01	0.007634		134	A*66:01_B*45:01_C*06:02	0.010836		134	A*11:01_B*81:02_C*08:01	0.0033			134	A*24:03_B*55:02_C*01:02	0.001742
				135	A*74:01_B*53:01_C*17:01	0.003817		135	A*66:01_B*53:01_C*06:02	0.004167		135	A*11:02_B*13:01_C*12:02	0.0016			135	A*25:01_B*07:02_C*07:02	0.001742
				136	A*74:01_B*57:01_C*07:01	0.003817		136	A*66:01_B*57:03_C*18:01	0.004167		136	A*11:02_B*15:02_C*08:01	0.0016			136	A*25:01_B*15:01_C*03:04	0.000546
				137	A*80:01_B*18:01_C*02:02	0.019084		137	A*66:01_B*58:02_C*06:02	0.028748		137	A*11:02_B*15:25_C*12:03	0.0016			137	A*25:01_B*18:01_C*12:03	0.013937
				138	A*80:01_B*35:01_C*04:01	0.003817		138	A*66:02_B*35:01_C*06:02	0.002083		138	A*11:02_B*15:27_C*04:01	0.0016			138	A*25:01_B*35:03_C*12:03	0.001742
				139	A*80:01_B*53:01_C*18:01	0.003817		139	A*66:02_B*53:01_C*06:02	0.002083		139	A*11:02_B*27:04_C*12:02	0.0049			139	A*25:01_B*37:01_C*06:02	0.001742
				140	A*80:01_B*57:03_C*04:01	0.003817		140	A*68:01_B*18:01_C*07:01	0.004167		140	A*11:02_B*35:01_C*03:03	0.0016			140	A*25:01_B*38:01_C*12:03	0.001742
								141	A*68:01_B*57:03_C*07:01	0.002083		141	A*11:02_B*39:01_C*07:02	0.0016			141	A*25:01_B*44:02_C*05:01	0.007356
								142	A*68:02_B*07:02_C*07:02	0.002083		142	A*11:02_B*40:01_C*07:02	0.0016			142	A*25:01_B*50:01_C*06:02	0.000809
								143	A*68:02_B*07:02_C*15:02	0.002083		143	A*11:02_B*46:01_C*01:02	0.0033			143	A*25:01_B*51:01_C*15:02	0.00256
								144	A*68:02_B*08:01_C*07:04	0.002961		144	A*11:02_B*51:01_C*15:02	0.0033			144	A*25:01_B*55:01_C*03:03	0.000925
								145	A*68:02_B*13:02_C*06:02	0.010417		145	A*11:02_B*55:02_C*12:02	0.0016			145	A*25:01_B*55:02_C*03:03	0.001742
								146	A*68:02_B*13:03_C*06:02	0.00625		146	A*11:02_B*55:02_C*12:03	0.0033			146	A*25:01_B*58:01_C*07:01	0.001742
								147	A*68:02_B*15:03_C*04:01	0.00625		147	A*11:03_B*52:01_C*07:02	0.0016			147	A*26:01_B*08:01_C*07:01	0.00176
								148	A*68:02_B*15:10_C*03:04	0.014583		148	A*11:188_B*13:01_C*03:04	0.0016			148	A*26:01_B*14:01_C*08:02	0.001742
								149	A*68:02_B*27:03_C*02:02	0.004167		149	A*23:01_B*13:01_C*03:04	0.0016			149	A*26:01_B*14:02_C*08:02	0.001742
								150	A*68:02_B*35:01_C*06:02	0.002083		150	A*23:01_B*49:01_C*07:01	0.0016			150	A*26:01_B*15:17_C*07:01	0.001742
								151	A*68:02_B*35:02_C*04:01	0.002083		151	A*24:02_B*07:02_C*07:02	0.0016			151	A*26:01_B*38:01_C*12:03	0.015648
								152	A*68:02_B*41:01_C*17:01	0.004962		152	A*24:02_B*08:01_C*07:02	0.0016			152	A*26:01_B*40:01_C*03:03	0.001742
								153	A*68:02_B*41:02_C*17:01	0.004167		153	A*24:02_B*13:01_C*03:04	0.0065			153	A*26:01_B*41:01_C*17:01	0.001742
								154	A*68:02_B*42:01_C*17:01	0.002083		154	A*24:02_B*13:01_C*07:02	0.0016			154	A*26:01_B*44:02_C*05:01	0.001742
								155	A*68:02_B*45:01_C*16:01	0.002083		155	A*24:02_B*13:01_C*07:19	0.0033			155	A*26:01_B*44:02_C*07:04	0.001742
								156	A*68:02_B*47:03_C*07:01	0.002083		156	A*24:02_B*13:02_C*06:02	0.0016			156	A*26:01_B*50:01_C*06:02	0.001742
								157	A*68:02_B*49:01_C*07:01	0.007455		157	A*24:02_B*15:01_C*03:03	0.0033			157	A*26:01_B*55:01_C*16:01	0.001742
								158	A*68:02_B*51:01_C*15:02	0.002083		158	A*24:02_B*15:01_C*04:01	0.0033			158	A*26:01_B*56:01_C*14:02	0.001742
								159	A*68:02_B*53:01_C*04:01	0.010417		159	A*24:02_B*15:01_C*07:02	0.0016			159	A*26:01_B*57:01_C*06:02	0.001756
								160	A*68:02_B*53:01_C*06:02	0.004167		160	A*24:02_B*15:02_C*03:04	0.0016			160	A*26:01_B*57:01_C*07:01	0.001742
								161	A*68:02_B*57:01_C*07:01	0.00625		161	A*24:02_B*15:02_C*08:01	0.0082			161	A*26:08_B*15:01_C*03:03	0.001742
								162	A*68:02_B*58:01_C*07:01	0.017954		162	A*24:02_B*15:11_C*03:03	0.0016			162	A*26:08_B*15:01_C*17:01	0.001742
								163	A*74:01_B*13:02_C*07:01	0.002083		163	A*24:02_B*15:27_C*04:01	0.0016			163	A*29:01_B*07:05_C*15:05	0.003484
								164	A*74:01_B*15:03_C*02:02	0.004167		164	A*24:02_B*35:01_C*01:02	0.0016			164	A*29:02_B*07:02_C*07:02	0.001742
								165	A*74:01_B*35:01_C*04:01	0.002083		165	A*24:02_B*35:01_C*03:03	0.0065			165	A*29:02_B*14:02_C*08:02	0.00663
								166	A*74:01_B*58:01_C*06:02	0.002083		166	A*24:02_B*38:02_C*07:02	0.0033			166	A*29:02_B*27:05_C*01:02	0.003484
								167	A*74:01_B*58:02_C*06:02	0.004167		167	A*24:02_B*39:01_C*07:02	0.0016			167	A*29:02_B*35:01_C*12:03	0.001742
								168	A*74:01_B*81:01_C*04:01	0.002083		168	A*24:02_B*39:05_C*07:02	0.0016			168	A*29:02_B*44:02_C*05:01	0.002081
												169	A*24:02_B*40:01_C*03:03	0.0016			169	A*29:02_B*44:03_C*16:01	0.017422
												170	A*24:02_B*40:01_C*03:04	0.0163			170	A*29:02_B*45:01_C*06:02	0.001742
												171	A*24:02_B*40:01_C*03:38	0.0016			171	A*29:02_B*49:01_C*07:04	0.001742
												172	A*24:02_B*40:01_C*04:01	0.0049			172	A*29:02_B*51:01_C*02:02	0.001742
												173	A*24:02_B*40:01_C*04:03	0.0016			173	A*29:02_B*55:01_C*03:03	0.001742
												174	A*24:02_B*40:01_C*07:02	0.0147			174	A*29:02_B*58:01_C*07:01	0.003484
												175	A*24:02_B*40:02_C*03:03	0.0016			175	A*29:02_B*58:01_C*16:01	0.001742
												176	A*24:02_B*40:40_C*03:04	0.0016			176	A*30:01_B*07:02_C*07:02	0.001742
												177	A*24:02_B*46:01_C*01:02	0.0131			177	A*30:01_B*13:02_C*06:02	0.005226
												178	A*24:02_B*48:01_C*08:03	0.0049			178	A*30:01_B*14:02_C*07:04	0.001742
												179	A*24:02_B*54:01_C*01:02	0.0131			179	A*30:01_B*18:01_C*07:01	0.001742
												180	A*24:02_B*54:01_C*03:04	0.0033			180	A*30:01_B*40:02_C*02:02	0.001742
												181	A*24:02_B*54:01_C*04:01	0.0016			181	A*30:01_B*42:01_C*17:01	0.001742
												182	A*24:02_B*55:02_C*01:02	0.0033			182	A*30:02_B*13:02_C*06:02	0.001742
												183	A*24:02_B*55:02_C*03:03	0.0033			183	A*30:02_B*27:05_C*01:02	0.001742
												184	A*24:02_B*55:02_C*07:02	0.0033			184	A*30:02_B*35:05_C*15:05	0.001742
												185	A*24:02_B*56:01_C*01:02	0.0033			185	A*30:02_B*58:01_C*07:01	0.001742
												186	A*24:02_B*58:01_C*03:02	0.0033			186	A*30:04_B*41:01_C*17:01	0.001742
												187	A*24:02_B*67:01_C*07:02	0.0033			187	A*31:01_B*27:05_C*02:02	0.001742
												188	A*24:10_B*15:02_C*03:02	0.0016			188	A*31:01_B*35:01_C*04:01	0.003484
												189	A*26:01_B*13:01_C*03:04	0.0049			189	A*31:01_B*35:03_C*04:01	0.001742
												190	A*26:01_B*40:01_C*03:04	0.0016			190	A*31:01_B*40:01_C*03:04	0.015679
												191	A*26:01_B*46:01_C*01:02	0.0082			191	A*31:01_B*44:02_C*04:01	0.001742
												192	A*26:01_B*46:01_C*01:03	0.0016			192	A*31:01_B*44:03_C*16:01	0.001742
												193	A*26:01_B*51:01_C*15:02	0.0016			193	A*31:01_B*52:02_C*12:02	0.001742
												194	A*26:01_B*58:01_C*01:02	0.0016			194	A*31:01_B*55:02_C*03:03	0.001742
												195	A*29:01_B*07:05_C*15:05	0.0049			195	A*31:01_B*57:01_C*06:02	0.001742
												196	A*29:01_B*55:02_C*12:03	0.0016			196	A*32:01_B*08:01_C*07:01	0.003513
												197	A*30:01_B*13:02_C*06:02	0.0196			197	A*32:01_B*14:02_C*08:02	0.001742
												198	A*30:01_B*15:02_C*08:01	0.0033			198	A*32:01_B*15:01_C*03:03	0.008323
												199	A*30:01_B*41:01_C*17:01	0.0016			199	A*32:01_B*18:01_C*07:01	0.001742
												200	A*31:01_B*08:01_C*07:02	0.0016			200	A*32:01_B*35:01_C*01:02	0.001742
												201	A*31:01_B*13:01_C*03:04	0.0049			201	A*32:01_B*39:03_C*07:01	0.001742
												202	A*31:01_B*15:01_C*04:01	0.0016			202	A*32:01_B*40:01_C*03:04	0.001742
												203	A*31:01_B*15:01_C*07:02	0.0016			203	A*32:01_B*40:02_C*02:02	0.001742
												204	A*31:01_B*35:01_C*03:03	0.0016			204	A*32:01_B*41:01_C*04:01	0.001742
												205	A*31:01_B*40:01_C*03:04	0.0016			205	A*32:01_B*42:01_C*17:01	0.001742
												206	A*31:01_B*40:01_C*07:02	0.0016			206	A*32:01_B*44:02_C*05:01	0.00907
												207	A*31:01_B*40:01_C*15:02	0.0016			207	A*32:01_B*51:01_C*02:02	0.001742
												208	A*31:01_B*40:02_C*03:04	0.0033			208	A*32:01_B*51:01_C*14:02	0.001742
												209	A*31:01_B*46:01_C*01:02	0.0033			209	A*32:01_B*56:01_C*01:02	0.003484
												210	A*31:01_B*51:01_C*15:02	0.0049			210	A*33:01_B*14:02_C*08:02	0.008711
												211	A*31:01_B*52:01_C*07:02	0.0016			211	A*33:01_B*27:05_C*02:02	0.001742
												212	A*31:01_B*54:01_C*01:02	0.0016			212	A*33:03_B*38:01_C*12:03	0.001742
												213	A*32:01_B*35:01_C*04:01	0.0016			213	A*33:03_B*40:02_C*02:02	0.001742
												214	A*32:01_B*44:02_C*05:01	0.0033			214	A*33:03_B*58:01_C*03:02	0.001742
												215	A*32:01_B*44:03_C*04:01	0.0016			215	A*34:02_B*08:01_C*07:01	0.001742
												216	A*32:01_B*44:03_C*14:03	0.0016			216	A*66:01_B*35:01_C*04:01	0.001742
												217	A*32:01_B*52:01_C*12:02	0.0016			217	A*66:01_B*41:02_C*17:01	0.003484
												218	A*32:01_B*58:01_C*03:02	0.0033			218	A*66:01_B*55:02_C*03:04	0.001742
												219	A*32:01_B*59:01_C*01:02	0.0016			219	A*68:01_B*07:02_C*07:02	0.003484
												220	A*33:01_B*14:02_C*08:02	0.0016			220	A*68:01_B*08:01_C*07:01	0.002964
												221	A*33:01_B*58:01_C*03:02	0.0016			221	A*68:01_B*14:02_C*08:02	0.001742
												222	A*33:03_B*38:02_C*07:02	0.0016			222	A*68:01_B*15:01_C*03:03	0.001742
												223	A*33:03_B*40:02_C*15:02	0.0016			223	A*68:01_B*15:01_C*04:01	0.001742
												224	A*33:03_B*44:03_C*07:01	0.0016			224	A*68:01_B*40:01_C*03:03	0.001742
												225	A*33:03_B*44:07_C*07:06	0.0016			225	A*68:01_B*40:01_C*03:04	0.005226
												226	A*33:03_B*51:01_C*07:02	0.0016			226	A*68:01_B*40:02_C*03:04	0.001742
												227	A*33:03_B*51:01_C*14:02	0.0033			227	A*68:01_B*44:02_C*07:01	0.001742
												228	A*33:03_B*58:01_C*03:02	0.0572			228	A*68:01_B*44:08_C*05:01	0.001742
												229	A*34:01_B*15:21_C*04:03	0.0016			229	A*68:01_B*51:01_C*16:02	0.001742
												230	A*68:01_B*15:12_C*04:03	0.0016			230	A*68:01_B*55:01_C*03:03	0.001742
												231	A*68:01_B*44:02_C*07:04	0.0016			231	A*68:01_B*57:01_C*06:02	0.00052
												232	A*68:01_B*51:01_C*15:02	0.0016			232	A*68:02_B*14:02_C*08:02	0.001742
												233	A*74:02_B*44:03_C*04:01	0.0016			233	A*68:02_B*15:10_C*03:04	0.001742
																	234	A*68:02_B*35:01_C*04:01	0.001742
																	235	A*68:02_B*35:03_C*12:03	0.001742
																	236	A*68:02_B*53:01_C*04:01	0.001742
																	237	A*69:01_B*35:04_C*04:01	0.001742
		}
		}

## Sheet: C_HLAhapsOther
Population	Luo				Japanese_Hondo				Korean				Malay				Thai				Filipino
	N=100				N=150				N=200				N=300				N=92				N=94
	ABC Haplotype	Freq.			ABC Haplotype	Freq.			ABC Haplotype	Freq.			ABC Haplotype	Freq.			ABC Haplotype	Freq.			ABC Haplotype	Freq.
1	A*01:01_B*15:67_C*14:02	0.01		1	A*01:01_B*15:01_C*06:02	0.003333		1	A*01:01_B*35:01_C*08:01	0.001439		1	A*01:01_B*07:02_C*07:02	0.003333		1	A*01:01_B*15:17_C*07:01	0.005435		1	A*01:01_B*51:02_C*15:02	0.005
2	A*01:01_B*35:01_C*07:05	0.005		2	A*01:01_B*37:01_C*06:02	0.003333		2	A*01:01_B*37:01_C*06:02	0.005		2	A*01:01_B*15:05_C*04:01	0.001667		2	A*02:01_B*13:01_C*03:04	0.005435		2	A*02:01_B*13:01_C*03:04	0.005
3	A*01:01_B*45:01_C*06:11	0.005		3	A*02:01_B*13:01_C*03:04	0.003333		3	A*01:01_B*51:01_C*14:02	0.003561		3	A*01:01_B*15:32_C*07:01	0.001667		3	A*02:01_B*13:01_C*04:03	0.005435		3	A*02:01_B*15:13_C*08:01	0.021
4	A*01:01_B*51:01_C*16:01	0.005		4	A*02:01_B*15:01_C*03:03	0.00358		4	A*01:01_B*57:01_C*06:02	0.0025		4	A*01:01_B*37:01_C*06:02	0.008333		4	A*02:01_B*18:01_C*07:01	0.014996		4	A*02:01_B*15:21_C*04:03	0.021
5	A*01:01_B*58:01_C*03:02	0.005		5	A*02:01_B*15:01_C*15:02	0.006667		5	A*02:01_B*07:02_C*07:02	0.0025		5	A*01:01_B*37:01_C*14:02	0.001667		5	A*02:01_B*27:06_C*03:04	0.006743		5	A*02:01_B*39:01_C*07:02	0.005
6	A*01:01_B*81:01_C*18:01	0.015		6	A*02:01_B*15:11_C*03:03	0.013333		6	A*02:01_B*13:01_C*03:04	0.0025		6	A*01:01_B*44:03_C*07:01	0.005		6	A*02:03_B*13:01_C*03:04	0.005435		6	A*02:01_B*40:01_C*01:02	0.005
7	A*01:03_B*58:01_C*07:01	0.005		7	A*02:01_B*35:01_C*03:03	0.003333		7	A*02:01_B*15:01_C*01:02	0.0075		7	A*01:01_B*48:01_C*04:06	0.001667		7	A*02:03_B*13:01_C*04:06	0.005435		7	A*02:01_B*51:01_C*15:02	0.005
8	A*01:09_B*44:15_C*04:07	0.005		8	A*02:01_B*35:01_C*03:04	0.003333		8	A*02:01_B*15:01_C*03:04	0.002613		8	A*01:01_B*57:01_C*04:01	0.001667		8	A*02:03_B*15:01_C*03:03	0.005435		8	A*02:01_B*57:01_C*06:02	0.005
9	A*02:01_B*07:02_C*04:01	0.005		9	A*02:01_B*35:01_C*08:01	0.003333		9	A*02:01_B*15:01_C*15:02	0.0025		9	A*01:01_B*57:01_C*06:02	0.006667		9	A*02:03_B*15:02_C*04:03	0.005435		9	A*02:03_B*13:01_C*04:06	0.005
10	A*02:01_B*07:05_C*15:05	0.005		10	A*02:01_B*39:04_C*07:02	0.006667		10	A*02:01_B*15:11_C*03:03	0.0075		10	A*02:01_B*15:02_C*04:01	0.003067		10	A*02:03_B*18:01_C*07:04	0.016304		10	A*02:06_B*07:05_C*04:01	0.005
11	A*02:01_B*15:03_C*02:10	0.015		11	A*02:01_B*40:01_C*07:02	0.006667		11	A*02:01_B*15:11_C*03:04	0.0025		11	A*02:01_B*15:02_C*08:01	0.011237		11	A*02:03_B*18:03_C*07:04	0.01087		11	A*02:06_B*35:01_C*03:03	0.005
12	A*02:01_B*15:10_C*03:04	0.005		12	A*02:01_B*40:06_C*03:04	0.003333		12	A*02:01_B*15:18_C*03:03	0.0025		12	A*02:01_B*15:11_C*03:03	0.001667		12	A*02:03_B*38:02_C*07:02	0.01087		12	A*02:06_B*54:01_C*01:02	0.005
13	A*02:01_B*18:01_C*15:05	0.005		13	A*02:01_B*40:06_C*08:01	0.006667		13	A*02:01_B*15:18_C*08:01	0.0025		13	A*02:01_B*15:13_C*08:01	0.013559		13	A*02:03_B*39:01_C*07:02	0.01087		13	A*02:07_B*27:06_C*07:02	0.005
14	A*02:01_B*42:01_C*17:01	0.02		14	A*02:01_B*44:02_C*05:01	0.003333		14	A*02:01_B*27:05_C*01:02	0.022187		14	A*02:01_B*15:25_C*15:02	0.001667		14	A*02:03_B*40:01_C*03:04	0.01087		14	A*02:07_B*46:01_C*01:02	0.011
15	A*02:01_B*45:01_C*16:01	0.025		15	A*02:01_B*44:03_C*14:03	0.01642		15	A*02:01_B*35:01_C*03:03	0.007644		15	A*02:01_B*18:01_C*07:04	0.012778		15	A*02:03_B*40:01_C*12:03	0.005435		15	A*11:01_B*13:01_C*03:04	0.011
16	A*02:01_B*49:01_C*07:01	0.005		16	A*02:01_B*46:01_C*01:02	0.013333		16	A*02:01_B*35:01_C*08:01	0.006061		16	A*02:01_B*35:03_C*04:01	0.001667		16	A*02:03_B*46:01_C*01:02	0.038043		16	A*11:01_B*13:01_C*04:03	0.005
17	A*02:01_B*51:01_C*16:01	0.01		17	A*02:01_B*48:01_C*03:03	0.003333		17	A*02:01_B*37:01_C*06:02	0.0025		17	A*02:01_B*35:05_C*04:01	0.003663		17	A*02:03_B*52:01_C*07:02	0.005435		17	A*11:01_B*13:01_C*07:02	0.005
18	A*02:01_B*51:01_C*16:46	0.005		18	A*02:01_B*48:01_C*08:03	0.003333		18	A*02:01_B*40:01_C*01:03	0.0025		18	A*02:01_B*38:02_C*03:04	0.001667		18	A*02:03_B*55:01_C*12:03	0.005435		18	A*11:01_B*15:01_C*04:01	0.005
19	A*02:01_B*53:01_C*04:01	0.03		19	A*02:01_B*51:01_C*03:04	0.003333		19	A*02:01_B*40:01_C*03:04	0.003435		19	A*02:01_B*40:01_C*07:02	0.001667		19	A*02:03_B*58:01_C*03:02	0.005435		19	A*11:01_B*15:02_C*07:02	0.016
20	A*02:01_B*57:03_C*08:02	0.005		20	A*02:01_B*51:01_C*15:02	0.003333		20	A*02:01_B*40:01_C*08:01	0.0025		20	A*02:01_B*40:06_C*04:01	0.001667		20	A*02:06_B*13:01_C*04:03	0.01087		20	A*11:01_B*15:02_C*08:01	0.027
21	A*02:01_B*58:01_C*07:01	0.005		21	A*02:01_B*55:02_C*01:02	0.003333		21	A*02:01_B*40:01_C*15:02	0.0025		21	A*02:01_B*40:06_C*12:02	0.003333		21	A*02:06_B*15:02_C*01:02	0.005435		21	A*11:01_B*15:13_C*08:01	0.011
22	A*02:01_B*82:02_C*03:02	0.005		22	A*02:06_B*38:02_C*07:02	0.003333		22	A*02:01_B*40:02_C*03:03	0.0025		22	A*02:01_B*40:10_C*03:04	0.001667		22	A*02:06_B*39:09_C*07:02	0.005435		22	A*11:01_B*15:18_C*03:04	0.005
23	A*02:02_B*08:01_C*07:01	0.005		23	A*02:06_B*39:01_C*03:04	0.003333		23	A*02:01_B*40:02_C*03:04	0.008571		23	A*02:01_B*40:10_C*07:02	0.002096		23	A*02:07_B*15:25_C*04:03	0.005435		23	A*11:01_B*15:35_C*07:02	0.037
24	A*02:02_B*44:03_C*14:03	0.005		24	A*02:06_B*40:01_C*03:04	0.006667		24	A*02:01_B*40:02_C*15:02	0.005		24	A*02:01_B*40:49_C*04:03	0.001667		24	A*02:07_B*27:04_C*12:02	0.005435		24	A*11:01_B*18:01_C*04:01	0.011
25	A*02:02_B*58:02_C*06:02	0.01		25	A*02:06_B*40:02_C*03:03	0.006667		25	A*02:01_B*40:03_C*03:04	0.005		25	A*02:01_B*40:49_C*16:02	0.001667		25	A*02:07_B*27:06_C*03:04	0.005435		25	A*11:01_B*38:02_C*07:02	0.059
26	A*02:02_B*82:02_C*03:02	0.005		26	A*02:06_B*40:02_C*03:04	0.00978		26	A*02:01_B*44:02_C*05:01	0.0025		26	A*02:01_B*41:01_C*17:01	0.001667		26	A*02:07_B*27:06_C*04:03	0.005435		26	A*11:01_B*40:01_C*03:03	0.005
27	A*02:05_B*53:01_C*04:01	0.005		27	A*02:06_B*40:04_C*08:01	0.003333		27	A*02:01_B*46:01_C*01:02	0.005044		27	A*02:01_B*46:01_C*01:02	0.005574		27	A*02:07_B*46:01_C*01:02	0.092391		27	A*11:01_B*40:01_C*03:04	0.005
28	A*02:05_B*58:01_C*07:01	0.015		28	A*02:06_B*40:06_C*08:01	0.012443		28	A*02:01_B*46:01_C*14:03	0.0025		28	A*02:01_B*48:01_C*07:05	0.001667		28	A*02:11_B*40:06_C*15:07	0.005435		28	A*11:01_B*40:01_C*07:02	0.021
29	A*02:14_B*18:03_C*04:01	0.005		29	A*02:06_B*48:01_C*08:01	0.003333		29	A*02:01_B*48:01_C*08:01	0.003718		29	A*02:01_B*51:01_C*14:02	0.001933		29	A*02:22_B*07:05_C*07:02	0.005435		29	A*11:01_B*40:10_C*04:03	0.011
30	A*02:14_B*58:01_C*03:02	0.005		30	A*02:06_B*51:01_C*14:02	0.02		30	A*02:01_B*51:01_C*01:02	0.0025		30	A*02:01_B*51:02_C*04:01	0.001667		30	A*03:01_B*40:06_C*15:02	0.005435		30	A*11:01_B*46:01_C*01:02	0.005
31	A*02:44_B*47:03_C*07:01	0.005		31	A*02:06_B*52:01_C*12:02	0.003333		31	A*02:01_B*51:01_C*03:04	0.0025		31	A*02:01_B*51:02_C*14:02	0.004426		31	A*11:01_B*07:05_C*07:02	0.043478		31	A*11:01_B*46:01_C*03:04	0.005
32	A*03:01_B*15:03_C*02:10	0.005		32	A*02:06_B*54:01_C*01:02	0.006667		32	A*02:01_B*51:01_C*14:02	0.020346		32	A*02:01_B*58:01_C*03:02	0.001667		32	A*11:01_B*13:01_C*03:04	0.027174		32	A*11:01_B*52:01_C*12:02	0.005
33	A*03:01_B*47:03_C*07:01	0.005		33	A*02:06_B*59:01_C*01:02	0.00111		33	A*02:01_B*54:01_C*01:02	0.007881		33	A*02:02_B*15:13_C*08:01	0.005		33	A*11:01_B*13:01_C*04:03	0.005435		33	A*11:01_B*58:01_C*03:02	0.011
34	A*03:01_B*53:01_C*06:02	0.005		34	A*02:06_B*59:01_C*03:04	0.003333		34	A*02:01_B*55:02_C*01:02	0.01		34	A*02:02_B*15:25_C*04:03	0.003333		34	A*11:01_B*13:01_C*04:06	0.005435		34	A*11:02_B*39:01_C*04:03	0.005
35	A*23:01_B*13:02_C*18:01	0.005		35	A*02:07_B*46:01_C*01:02	0.02		35	A*02:01_B*56:01_C*01:02	0.0025		35	A*02:02_B*40:02_C*03:04	0.001667		35	A*11:01_B*15:02_C*08:01	0.021739		35	A*24:02_B*07:05_C*07:02	0.016
36	A*23:01_B*14:02_C*08:02	0.01		36	A*02:07_B*55:02_C*01:02	0.006667		36	A*02:01_B*67:01_C*07:02	0.0025		36	A*02:02_B*51:01_C*14:02	0.001667		36	A*11:01_B*15:32_C*07:02	0.005435		36	A*24:02_B*15:06_C*07:02	0.005
37	A*23:01_B*15:03_C*02:10	0.015		37	A*03:02_B*40:04_C*06:02	0.003333		37	A*02:03_B*38:02_C*07:02	0.0075		37	A*02:02_B*52:01_C*12:02	0.001667		37	A*11:01_B*18:01_C*07:01	0.005435		37	A*24:02_B*15:35_C*07:02	0.011
38	A*23:01_B*40:12_C*04:04	0.005		38	A*11:01_B*07:02_C*01:02	0.003333		38	A*02:06_B*15:01_C*03:03	0.0025		38	A*02:02_B*55:02_C*03:02	0.001667		38	A*11:01_B*18:01_C*07:04	0.005435		38	A*24:02_B*15:35_C*08:01	0.005
39	A*23:01_B*42:01_C*17:01	0.01661		39	A*11:01_B*15:01_C*03:03	0.003333		39	A*02:06_B*15:01_C*04:01	0.0075		39	A*02:03_B*13:01_C*03:04	0.001667		39	A*11:01_B*27:06_C*03:04	0.01087		39	A*24:02_B*18:01_C*07:01	0.005
40	A*23:01_B*45:01_C*06:02	0.00839		40	A*11:01_B*15:01_C*04:01	0.016667		40	A*02:06_B*15:01_C*07:02	0.0025		40	A*02:03_B*15:13_C*08:01	0.004488		40	A*11:01_B*27:06_C*07:02	0.005435		40	A*24:02_B*18:01_C*07:04	0.005
41	A*23:01_B*45:01_C*16:01	0.005		41	A*11:01_B*15:02_C*08:01	0.003333		41	A*02:06_B*15:01_C*08:01	0.0025		41	A*02:03_B*35:05_C*04:01	0.002179		41	A*11:01_B*38:02_C*07:02	0.027174		41	A*24:02_B*27:06_C*03:04	0.005
42	A*23:01_B*53:01_C*04:01	0.015		42	A*11:01_B*35:01_C*03:03	0.003535		42	A*02:06_B*15:11_C*01:02	0.0025		42	A*02:03_B*38:02_C*07:02	0.003333		42	A*11:01_B*40:01_C*07:02	0.021739		42	A*24:02_B*27:06_C*07:02	0.005
43	A*23:01_B*57:02_C*07:01	0.005		43	A*11:01_B*39:01_C*07:02	0.006667		43	A*02:06_B*15:18_C*08:01	0.0025		43	A*02:03_B*40:01_C*04:03	0.001667		43	A*11:01_B*40:02_C*03:04	0.005435		43	A*24:02_B*35:01_C*12:03	0.005
44	A*24:02_B*08:01_C*03:04	0.005		44	A*11:01_B*40:01_C*03:02	0.003333		44	A*02:06_B*27:05_C*01:02	0.002644		44	A*02:03_B*40:01_C*07:02	0.001667		44	A*11:01_B*46:01_C*01:02	0.016304		44	A*24:02_B*35:05_C*04:01	0.006
45	A*24:02_B*53:01_C*06:02	0.005		45	A*11:01_B*40:01_C*07:02	0.006667		45	A*02:06_B*35:01_C*03:03	0.014856		45	A*02:03_B*48:04_C*08:01	0.001667		45	A*11:01_B*51:01_C*07:02	0.005435		45	A*24:02_B*38:01_C*07:02	0.011
46	A*29:01_B*44:03_C*07:01	0.005		46	A*11:01_B*40:06_C*03:04	0.003333		46	A*02:06_B*35:01_C*08:01	0.0025		46	A*02:03_B*51:01_C*07:02	0.001667		46	A*11:01_B*51:01_C*14:02	0.01087		46	A*24:02_B*38:02_C*07:02	0.032
47	A*29:01_B*49:01_C*07:01	0.005		47	A*11:01_B*46:01_C*04:01	0.003333		47	A*02:06_B*39:01_C*07:02	0.0025		47	A*02:03_B*58:01_C*03:02	0.001667		47	A*11:01_B*51:02_C*15:07	0.005435		47	A*24:02_B*40:01_C*04:01	0.016
48	A*29:02_B*15:10_C*16:01	0.005		48	A*11:01_B*48:01_C*08:01	0.009798		48	A*02:06_B*40:02_C*03:03	0.005		48	A*02:05_B*41:01_C*07:01	0.001667		48	A*11:01_B*55:01_C*07:02	0.01087		48	A*24:02_B*40:02_C*07:02	0.011
49	A*29:02_B*35:01_C*04:01	0.005		49	A*11:01_B*51:01_C*14:02	0.003333		49	A*02:06_B*40:02_C*03:04	0.006429		49	A*02:06_B*07:02_C*07:05	0.001667		49	A*11:01_B*58:01_C*03:02	0.01087		49	A*24:02_B*40:02_C*15:02	0.021
50	A*29:02_B*42:01_C*17:01	0.015		50	A*11:01_B*51:01_C*15:02	0.003333		50	A*02:06_B*40:06_C*08:01	0.01		50	A*02:06_B*13:01_C*04:03	0.003333		50	A*11:02_B*13:01_C*03:04	0.005435		50	A*24:02_B*44:03_C*07:01	0.005
51	A*29:02_B*44:03_C*14:03	0.005		51	A*11:01_B*56:03_C*01:02	0.003333		51	A*02:06_B*44:03_C*14:03	0.00262		51	A*02:06_B*15:02_C*07:05	0.001667		51	A*11:02_B*27:04_C*12:02	0.021739		51	A*24:02_B*48:01_C*08:01	0.021
52	A*29:02_B*45:01_C*06:02	0.005		52	A*11:01_B*67:01_C*07:02	0.006667		52	A*02:06_B*48:01_C*08:01	0.0075		52	A*02:06_B*15:02_C*08:01	0.002302		52	A*11:02_B*55:01_C*12:03	0.005435		52	A*24:02_B*51:01_C*07:04	0.011
53	A*29:02_B*45:01_C*16:01	0.005		53	A*24:02_B*07:02_C*07:02	0.06		53	A*02:06_B*51:01_C*14:02	0.011519		53	A*02:06_B*15:25_C*04:03	0.001667		53	A*24:02_B*15:01_C*04:01	0.005435		53	A*24:02_B*55:02_C*01:02	0.011
54	A*29:02_B*58:01_C*03:02	0.005		54	A*24:02_B*07:02_C*12:02	0.003333		54	A*02:06_B*51:01_C*15:02	0.0025		54	A*02:06_B*18:01_C*07:04	0.001667		54	A*24:02_B*15:13_C*08:01	0.005435		54	A*24:02_B*58:01_C*07:02	0.005
55	A*29:02_B*81:01_C*08:04	0.005		55	A*24:02_B*13:01_C*03:04	0.003333		55	A*02:06_B*54:01_C*01:02	0.004433		55	A*02:06_B*37:01_C*06:02	0.001667		55	A*24:02_B*18:01_C*07:01	0.006743		55	A*24:03_B*13:01_C*04:06	0.005
56	A*29:15_B*58:01_C*06:02	0.005		56	A*24:02_B*15:01_C*03:03	0.009753		56	A*02:06_B*55:02_C*14:02	0.0025		56	A*02:06_B*38:02_C*07:05	0.001461		56	A*24:02_B*18:01_C*07:04	0.005435		56	A*24:03_B*14:02_C*08:02	0.005
57	A*30:01_B*07:02_C*07:02	0.005		57	A*24:02_B*15:02_C*04:01	0.003333		57	A*02:07_B*27:05_C*01:02	0.002544		57	A*02:06_B*40:01_C*07:02	0.001667		57	A*24:02_B*27:06_C*03:04	0.009561		57	A*24:05_B*35:01_C*15:02	0.005
58	A*30:01_B*08:01_C*07:01	0.005		58	A*24:02_B*15:07_C*03:03	0.006667		58	A*02:07_B*35:01_C*04:01	0.0025		58	A*02:06_B*40:06_C*08:01	0.001667		58	A*24:02_B*40:02_C*03:04	0.005435		58	A*24:07_B*13:01_C*03:04	0.005
59	A*30:01_B*18:01_C*17:01	0.005		59	A*24:02_B*15:11_C*03:04	0.003333		59	A*02:07_B*39:01_C*07:02	0.0025		59	A*02:06_B*40:10_C*07:02	0.001237		59	A*24:02_B*46:01_C*01:02	0.016304		59	A*24:07_B*13:01_C*04:06	0.005
60	A*30:01_B*42:01_C*17:01	0.04839		60	A*24:02_B*15:18_C*07:04	0.006667		60	A*02:07_B*40:01_C*03:03	0.0025		60	A*02:06_B*44:03_C*03:04	0.001667		60	A*24:02_B*51:01_C*14:02	0.01087		60	A*24:07_B*15:02_C*08:01	0.011
61	A*30:01_B*44:03_C*17:01	0.005		61	A*24:02_B*35:01_C*03:03	0.019798		61	A*02:07_B*44:03_C*01:03	0.0025		61	A*02:06_B*52:01_C*07:01	0.001667		61	A*24:02_B*51:02_C*15:02	0.005435		61	A*24:07_B*15:21_C*04:03	0.006
62	A*30:01_B*45:01_C*06:02	0.01161		62	A*24:02_B*35:01_C*08:01	0.003333		62	A*02:07_B*46:01_C*01:02	0.032456		62	A*02:06_B*55:02_C*12:03	0.001667		62	A*24:02_B*52:01_C*12:02	0.005435		62	A*24:07_B*15:35_C*08:01	0.006
63	A*30:01_B*57:03_C*18:01	0.005		63	A*24:02_B*39:01_C*07:02	0.003333		63	A*02:07_B*55:02_C*01:02	0.0025		63	A*02:06_B*55:05_C*12:03	0.001667		63	A*24:02_B*55:01_C*07:02	0.005435		63	A*24:07_B*18:01_C*03:04	0.005
64	A*30:01_B*58:01_C*18:01	0.005		64	A*24:02_B*40:01_C*03:04	0.010397		64	A*03:01_B*13:02_C*06:02	0.0025		64	A*02:06_B*57:01_C*06:02	0.001667		64	A*24:03_B*15:25_C*04:03	0.005435		64	A*24:07_B*35:03_C*04:01	0.005
65	A*30:01_B*81:01_C*03:02	0.005		65	A*24:02_B*40:01_C*07:02	0.003333		65	A*03:01_B*35:03_C*12:03	0.0025		65	A*02:07_B*46:01_C*12:02	0.001667		65	A*24:07_B*07:05_C*07:02	0.005435		65	A*24:07_B*35:05_C*04:01	0.063
66	A*30:02_B*07:02_C*06:02	0.005		66	A*24:02_B*40:01_C*15:02	0.003333		66	A*03:01_B*44:02_C*05:01	0.0025		66	A*02:11_B*15:01_C*03:03	0.001667		66	A*24:07_B*15:02_C*08:01	0.027174		66	A*24:07_B*38:02_C*07:02	0.026
67	A*30:02_B*08:01_C*07:01	0.01		67	A*24:02_B*40:02_C*03:03	0.003333		67	A*03:01_B*51:02_C*15:07	0.0025		67	A*02:11_B*39:01_C*03:02	0.001667		67	A*24:07_B*18:01_C*07:01	0.005435		67	A*24:07_B*51:06_C*12:04	0.005
68	A*30:02_B*08:01_C*07:24	0.005		68	A*24:02_B*40:02_C*15:02	0.003333		68	A*03:01_B*55:02_C*08:01	0.0025		68	A*02:11_B*40:06_C*04:01	0.001667		68	A*24:07_B*35:05_C*04:07	0.005435		68	A*24:10_B*18:02_C*14:02	0.005
69	A*30:02_B*14:02_C*08:02	0.005		69	A*24:02_B*40:03_C*07:02	0.003333		69	A*11:01_B*07:02_C*07:02	0.002831		69	A*02:11_B*40:06_C*15:02	0.001667		69	A*24:10_B*15:02_C*08:01	0.005435		69	A*24:10_B*35:05_C*04:01	0.005
70	A*30:02_B*15:10_C*03:04	0.015		70	A*24:02_B*44:03_C*14:03	0.00358		70	A*11:01_B*15:01_C*04:01	0.042103		70	A*02:11_B*44:03_C*07:01	0.001667		70	A*24:10_B*15:13_C*08:01	0.01087		70	A*24:10_B*35:20_C*04:01	0.005
71	A*30:02_B*18:01_C*07:04	0.01		71	A*24:02_B*46:01_C*01:02	0.01		71	A*11:01_B*15:02_C*08:01	0.005		71	A*02:11_B*51:01_C*14:02	0.001667		71	A*24:10_B*18:03_C*07:04	0.021739		71	A*26:01_B*13:01_C*03:04	0.005
72	A*30:02_B*42:01_C*17:01	0.005		72	A*24:02_B*48:01_C*03:04	0.006667		72	A*11:01_B*15:18_C*08:01	0.005		72	A*02:11_B*52:01_C*07:02	0.001667		72	A*26:01_B*08:01_C*08:01	0.005435		72	A*26:01_B*39:01_C*07:02	0.005
73	A*30:02_B*45:01_C*16:01	0.01		73	A*24:02_B*48:01_C*08:01	0.003535		73	A*11:01_B*27:05_C*01:02	0.002541		73	A*02:16_B*07:05_C*12:03	0.001667		73	A*29:01_B*07:05_C*15:05	0.005435		73	A*26:01_B*40:02_C*03:03	0.005
74	A*30:02_B*50:01_C*06:02	0.005		74	A*24:02_B*48:01_C*08:03	0.003333		74	A*11:01_B*27:05_C*02:02	0.005		74	A*02:16_B*40:06_C*15:02	0.001667		74	A*29:01_B*35:02_C*06:02	0.005435		74	A*26:01_B*48:01_C*07:02	0.011
75	A*30:02_B*53:01_C*04:01	0.005		75	A*24:02_B*51:01_C*12:02	0.003333		75	A*11:01_B*35:01_C*03:03	0.001099		75	A*02:60_B*40:04_C*15:02	0.001667		75	A*29:01_B*39:01_C*07:02	0.005435		75	A*29:02_B*44:03_C*16:01	0.005
76	A*30:02_B*53:01_C*08:02	0.005		76	A*24:02_B*51:01_C*14:02	0.030285		76	A*11:01_B*40:01_C*04:01	0.002613		76	A*02:60_B*55:01_C*01:02	0.001667		76	A*30:01_B*07:02_C*07:02	0.005435		76	A*33:03_B*37:01_C*06:02	0.005
77	A*30:02_B*57:02_C*18:01	0.005		77	A*24:02_B*51:01_C*15:02	0.003629		77	A*11:01_B*40:02_C*03:03	0.0025		77	A*03:01_B*13:01_C*04:03	0.001667		77	A*30:01_B*13:02_C*06:02	0.01087		77	A*33:03_B*40:01_C*03:04	0.005
78	A*30:02_B*81:01_C*18:01	0.005		78	A*24:02_B*52:01_C*01:02	0.003333		78	A*11:01_B*44:03_C*14:03	0.0025		78	A*03:01_B*35:03_C*07:01	0.001667		78	A*30:01_B*35:02_C*04:01	0.005435		78	A*33:03_B*51:01_C*14:02	0.011
79	A*30:04_B*58:01_C*07:01	0.005		79	A*24:02_B*52:01_C*12:02	0.095551		79	A*11:01_B*46:01_C*01:02	0.002169		79	A*03:01_B*35:05_C*04:01	0.001802		79	A*30:01_B*52:01_C*07:02	0.005435		79	A*33:03_B*58:01_C*03:02	0.053
80	A*31:04_B*51:01_C*16:01	0.005		80	A*24:02_B*54:01_C*01:02	0.036667		80	A*11:01_B*46:01_C*01:03	0.005		80	A*03:01_B*55:01_C*01:02	0.001532		80	A*31:01_B*13:01_C*03:04	0.005435		80	A*34:01_B*15:21_C*04:03	0.032
81	A*32:01_B*07:02_C*07:02	0.005		81	A*24:02_B*54:01_C*01:04	0.003333		81	A*11:01_B*48:01_C*08:01	0.005		81	A*03:02_B*35:03_C*12:02	0.001667		81	A*31:01_B*35:01_C*04:01	0.005435		81	A*34:01_B*15:35_C*07:02	0.011
82	A*32:01_B*15:31_C*04:07	0.005		82	A*24:02_B*55:02_C*03:04	0.003333		82	A*11:01_B*51:01_C*08:01	0.0025		82	A*11:01_B*07:02_C*07:01	0.001667		82	A*31:01_B*51:02_C*15:02	0.005435		82	A*34:01_B*35:05_C*07:04	0.005
83	A*32:01_B*18:01_C*17:01	0.005		83	A*24:02_B*55:07_C*01:06	0.003333		83	A*11:01_B*51:01_C*14:02	0.003901		83	A*11:01_B*07:05_C*07:02	0.005503		83	A*33:03_B*07:02_C*03:02	0.005435		83	A*34:01_B*35:05_C*15:02	0.005
84	A*32:01_B*58:01_C*08:04	0.005		84	A*24:02_B*56:01_C*01:02	0.003333		84	A*11:01_B*51:01_C*15:02	0.007743		84	A*11:01_B*13:01_C*03:04	0.003213		84	A*33:03_B*07:05_C*04:03	0.005435		84	A*34:01_B*38:01_C*07:02	0.011
85	A*33:01_B*13:02_C*06:02	0.005		85	A*24:02_B*56:01_C*04:01	0.003472		85	A*11:01_B*51:02_C*15:02	0.0025		85	A*11:01_B*13:01_C*07:05	0.001667		85	A*33:03_B*15:25_C*03:02	0.005435		85	A*34:01_B*38:02_C*07:02	0.011
86	A*33:01_B*57:02_C*18:01	0.005		86	A*24:02_B*59:01_C*01:02	0.013333		86	A*11:01_B*55:02_C*01:02	0.0025		86	A*11:01_B*15:02_C*01:02	0.001752		86	A*33:03_B*39:07_C*15:07	0.005435		86	A*34:01_B*40:01_C*03:04	0.005
87	A*33:03_B*58:01_C*03:02	0.005		87	A*24:03_B*15:18_C*08:01	0.003333		87	A*11:01_B*58:01_C*03:02	0.0025		87	A*11:01_B*15:02_C*03:03	0.001667		87	A*33:03_B*40:02_C*15:07	0.005435		87	A*34:01_B*40:02_C*07:02	0.011
88	A*34:02_B*15:37_C*03:04	0.005		88	A*24:08_B*40:01_C*03:04	0.003333		88	A*24:02_B*07:02_C*07:02	0.027169		88	A*11:01_B*15:02_C*07:01	0.00334		88	A*33:03_B*44:03_C*07:01	0.032609		88	A*34:01_B*40:02_C*15:02	0.037
89	A*34:02_B*42:01_C*17:01	0.005		89	A*24:20_B*40:01_C*04:01	0.003333		89	A*24:02_B*15:01_C*03:03	0.0025		89	A*11:01_B*15:02_C*07:02	0.003333		89	A*33:03_B*51:01_C*14:02	0.005435		89	A*34:01_B*48:01_C*08:01	0.005
90	A*34:02_B*53:01_C*06:02	0.005		90	A*24:20_B*51:01_C*14:02	0.003333		90	A*24:02_B*15:07_C*03:03	0.0025		90	A*11:01_B*15:02_C*08:01	0.036054		90	A*33:03_B*58:01_C*03:02	0.070652
91	A*34:02_B*57:03_C*07:01	0.005		91	A*26:01_B*13:01_C*03:02	0.003333		91	A*24:02_B*15:18_C*03:03	0.0025		91	A*11:01_B*15:02_C*08:16	0.001667		91	A*33:03_B*58:01_C*04:03	0.005435
92	A*34:02_B*81:01_C*08:04	0.005		92	A*26:01_B*15:01_C*08:01	0.006667		92	A*24:02_B*15:18_C*07:04	0.0025		92	A*11:01_B*15:21_C*04:03	0.003454		92	A*34:01_B*15:32_C*07:02	0.005435
93	A*36:01_B*14:02_C*08:02	0.005		93	A*26:01_B*15:11_C*03:03	0.003333		93	A*24:02_B*15:27_C*04:01	0.0025		93	A*11:01_B*15:25_C*04:16	0.001667		93	A*68:01_B*35:01_C*15:07	0.005435
94	A*36:01_B*35:01_C*04:01	0.005		94	A*26:01_B*35:01_C*03:03	0.01		94	A*24:02_B*27:05_C*01:02	0.002625		94	A*11:01_B*18:01_C*07:01	0.003333
95	A*36:01_B*45:01_C*16:01	0.005		95	A*26:01_B*39:01_C*07:02	0.003333		95	A*24:02_B*35:01_C*03:03	0.016401		95	A*11:01_B*18:01_C*07:04	0.010845
96	A*36:01_B*51:01_C*16:01	0.005		96	A*26:01_B*40:02_C*03:03	0.003333		96	A*24:02_B*35:01_C*04:01	0.0025		96	A*11:01_B*18:02_C*03:03	0.001667
97	A*36:01_B*53:01_C*04:01	0.005		97	A*26:01_B*40:02_C*03:04	0.024444		97	A*24:02_B*39:01_C*07:02	0.005		97	A*11:01_B*18:02_C*04:01	0.001667
98	A*66:01_B*13:02_C*15:05	0.005		98	A*26:01_B*46:01_C*03:04	0.003333		98	A*24:02_B*39:01_C*08:01	0.0025		98	A*11:01_B*27:04_C*12:02	0.005
99	A*66:01_B*18:01_C*05:01	0.005		99	A*26:01_B*56:01_C*01:02	0.003333		99	A*24:02_B*40:01_C*03:04	0.016453		99	A*11:01_B*27:06_C*03:02	0.001667
100	A*66:01_B*35:01_C*16:01	0.005		100	A*26:01_B*56:01_C*07:02	0.003333		100	A*24:02_B*40:01_C*14:02	0.0025		100	A*11:01_B*27:06_C*03:04	0.005977
101	A*66:01_B*42:02_C*14:03	0.005		101	A*26:01_B*59:01_C*01:02	0.005556		101	A*24:02_B*40:02_C*03:04	0.005		101	A*11:01_B*27:06_C*03:05	0.001667
102	A*66:01_B*58:01_C*06:02	0.005		102	A*26:02_B*07:02_C*07:02	0.003333		102	A*24:02_B*40:06_C*03:03	0.0025		102	A*11:01_B*35:01_C*04:01	0.00573
103	A*66:01_B*58:02_C*06:02	0.025		103	A*26:02_B*40:06_C*08:01	0.006667		103	A*24:02_B*40:06_C*08:01	0.015		103	A*11:01_B*35:03_C*04:01	0.001667
104	A*66:02_B*57:03_C*06:02	0.005		104	A*26:03_B*15:01_C*03:02	0.003333		104	A*24:02_B*46:01_C*01:02	0.003177		104	A*11:01_B*35:72_C*04:01	0.001667
105	A*66:02_B*58:01_C*07:01	0.005		105	A*26:03_B*15:01_C*03:03	0.003333		105	A*24:02_B*48:01_C*08:01	0.008782		105	A*11:01_B*38:02_C*07:02	0.00544
106	A*66:02_B*58:02_C*18:01	0.005		106	A*26:03_B*15:11_C*03:03	0.003333		106	A*24:02_B*51:01_C*03:04	0.0025		106	A*11:01_B*38:02_C*14:02	0.001667
107	A*68:01_B*42:01_C*16:01	0.005		107	A*26:03_B*39:02_C*07:02	0.003333		107	A*24:02_B*51:01_C*14:02	0.045673		107	A*11:01_B*39:01_C*12:03	0.001667
108	A*68:02_B*07:02_C*07:02	0.01		108	A*26:03_B*40:01_C*07:02	0.003333		108	A*24:02_B*52:01_C*12:02	0.025		108	A*11:01_B*40:01_C*03:03	0.001667
109	A*68:02_B*08:01_C*07:02	0.005		109	A*26:03_B*40:02_C*03:04	0.01		109	A*24:02_B*54:01_C*01:02	0.02722		109	A*11:01_B*40:01_C*03:04	0.001667
110	A*68:02_B*14:02_C*08:02	0.01		110	A*26:03_B*46:01_C*08:01	0.003333		110	A*24:02_B*59:01_C*01:02	0.0075		110	A*11:01_B*40:01_C*04:01	0.005
111	A*68:02_B*15:10_C*03:04	0.02		111	A*26:04_B*40:02_C*08:03	0.003333		111	A*26:01_B*13:01_C*03:04	0.0075		111	A*11:01_B*40:01_C*07:02	0.001667
112	A*68:02_B*15:16_C*14:02	0.005		112	A*30:01_B*13:02_C*03:03	0.003333		112	A*26:01_B*15:01_C*03:03	0.0025		112	A*11:01_B*40:02_C*07:01	0.001667
113	A*68:02_B*15:31_C*04:07	0.005		113	A*31:01_B*15:01_C*07:02	0.003333		113	A*26:01_B*15:01_C*04:01	0.002784		113	A*11:01_B*40:02_C*07:02	0.001667
114	A*68:02_B*18:01_C*02:02	0.005		114	A*31:01_B*15:18_C*08:01	0.003333		114	A*26:01_B*15:18_C*07:04	0.0025		114	A*11:01_B*40:02_C*15:02	0.005
115	A*68:02_B*47:03_C*07:01	0.01		115	A*31:01_B*35:01_C*03:03	0.003333		115	A*26:01_B*27:05_C*01:02	0.009959		115	A*11:01_B*40:10_C*04:03	0.003333
116	A*74:01_B*15:03_C*02:10	0.025		116	A*31:01_B*40:01_C*03:04	0.00627		116	A*26:01_B*27:05_C*02:02	0.0025		116	A*11:01_B*44:03_C*07:01	0.005142
117	A*74:01_B*18:03_C*02:10	0.005		117	A*31:01_B*40:01_C*04:01	0.003333		117	A*26:01_B*35:01_C*03:04	0.0025		117	A*11:01_B*46:01_C*01:02	0.005369
118	A*74:01_B*35:01_C*04:01	0.01		118	A*31:01_B*40:01_C*12:02	0.003333		118	A*26:01_B*35:01_C*04:01	0.0025		118	A*11:01_B*51:01_C*07:01	0.003333
119	A*74:01_B*41:01_C*03:02	0.005		119	A*31:01_B*40:02_C*03:04	0.00911		119	A*26:01_B*35:01_C*08:01	0.0025		119	A*11:01_B*51:01_C*14:02	0.001667
120	A*74:01_B*41:01_C*17:01	0.005		120	A*31:01_B*40:03_C*03:04	0.003333		120	A*26:01_B*40:02_C*03:03	0.0025		120	A*11:01_B*51:02_C*01:02	0.001667
121	A*74:01_B*53:01_C*04:01	0.02		121	A*31:01_B*40:06_C*08:01	0.004224		121	A*26:01_B*40:02_C*03:04	0.005		121	A*11:01_B*51:02_C*14:02	0.002241
122	A*74:01_B*58:02_C*06:02	0.025		122	A*31:01_B*51:01_C*01:02	0.003333		122	A*26:01_B*40:06_C*03:04	0.0025		122	A*11:01_B*51:02_C*15:02	0.001667
123	A*74:03_B*07:02_C*07:02	0.005		123	A*31:01_B*51:01_C*14:02	0.026382		123	A*26:01_B*40:06_C*08:01	0.005		123	A*11:01_B*52:01_C*05:01	0.001667
124	A*74:03_B*44:03_C*07:27	0.005		124	A*31:01_B*51:01_C*15:02	0.003038		124	A*26:01_B*51:01_C*15:02	0.004757		124	A*11:01_B*52:01_C*07:02	0.001998
125	A*74:03_B*47:01_C*06:98	0.005		125	A*31:01_B*51:02_C*03:04	0.003333		125	A*26:02_B*15:01_C*03:03	0.005		125	A*11:01_B*52:01_C*12:02	0.005
126	A*74:03_B*58:02_C*06:02	0.02		126	A*31:01_B*51:02_C*15:02	0.003333		126	A*26:02_B*46:01_C*01:03	0.0025		126	A*11:01_B*56:02_C*01:02	0.006667
127	A*74:03_B*81:01_C*04:01	0.015		127	A*31:01_B*52:01_C*12:02	0.007782		127	A*26:02_B*51:02_C*15:02	0.0025		127	A*11:01_B*58:01_C*03:02	0.003942
				128	A*31:01_B*56:01_C*04:01	0.006528		128	A*26:02_B*54:01_C*01:02	0.005		128	A*11:04_B*18:01_C*12:02	0.001667
				129	A*31:01_B*67:01_C*07:02	0.003333		129	A*26:02_B*55:02_C*01:02	0.005		129	A*11:07_B*58:01_C*03:02	0.001667
				130	A*33:01_B*13:01_C*08:01	0.003333		130	A*26:02_B*57:01_C*06:02	0.0025		130	A*23:01_B*07:05_C*07:02	0.001667
				131	A*33:01_B*15:01_C*01:02	0.003333		131	A*26:03_B*15:01_C*03:03	0.005		131	A*23:01_B*45:01_C*06:02	0.005
				132	A*33:01_B*44:03_C*14:03	0.006667		132	A*26:03_B*39:01_C*07:02	0.0025		132	A*24:02_B*07:05_C*07:02	0.006093
				133	A*33:01_B*51:01_C*14:03	0.003333		133	A*26:03_B*40:02_C*03:04	0.0025		133	A*24:02_B*07:05_C*07:05	0.001667
				134	A*33:01_B*54:01_C*01:02	0.003333		134	A*29:01_B*07:05_C*15:05	0.0025		134	A*24:02_B*13:01_C*03:02	0.001667
				135	A*33:01_B*55:04_C*14:03	0.003333		135	A*30:01_B*13:02_C*06:02	0.0425		135	A*24:02_B*13:01_C*03:04	0.006667
				136	A*33:01_B*58:01_C*03:04	0.003333		136	A*30:01_B*39:01_C*07:02	0.0025		136	A*24:02_B*13:01_C*04:03	0.001667
				137	A*33:03_B*15:07_C*14:03	0.003333		137	A*30:01_B*46:01_C*01:02	0.0025		137	A*24:02_B*13:01_C*04:06	0.001667
				138	A*33:03_B*15:27_C*04:01	0.003333		138	A*30:01_B*47:01_C*06:02	0.0025		138	A*24:02_B*13:01_C*08:01	0.003333
				139	A*33:03_B*40:06_C*08:01	0.003333		139	A*30:04_B*14:01_C*08:02	0.0075		139	A*24:02_B*14:02_C*05:20	0.001667
				140	A*33:03_B*44:03_C*14:02	0.003333		140	A*31:01_B*15:07_C*03:03	0.0025		140	A*24:02_B*15:01_C*04:03	0.001667
				141	A*33:03_B*44:03_C*14:03	0.033333		141	A*31:01_B*15:11_C*03:03	0.0025		141	A*24:02_B*15:02_C*03:04	0.001667
				142	A*33:03_B*51:01_C*14:03	0.003333		142	A*31:01_B*15:18_C*07:04	0.0025		142	A*24:02_B*15:02_C*04:01	0.001933
				143	A*33:03_B*58:01_C*03:02	0.006667		143	A*31:01_B*38:02_C*07:02	0.0025		143	A*24:02_B*15:02_C*07:02	0.001667
								144	A*31:01_B*40:02_C*03:03	0.0025		144	A*24:02_B*15:02_C*08:01	0.020926
								145	A*31:01_B*40:02_C*03:04	0.0025		145	A*24:02_B*15:07_C*07:02	0.001667
								146	A*31:01_B*46:01_C*01:02	0.0025		146	A*24:02_B*15:07_C*12:02	0.001667
								147	A*31:01_B*46:01_C*03:03	0.0025		147	A*24:02_B*15:12_C*03:03	0.005
								148	A*31:01_B*51:01_C*14:02	0.015		148	A*24:02_B*15:13_C*08:01	0.008333
								149	A*31:01_B*56:05_C*08:01	0.0025		149	A*24:02_B*15:18_C*04:01	0.001667
								150	A*31:01_B*59:01_C*01:02	0.0025		150	A*24:02_B*15:25_C*04:03	0.001667
								151	A*32:01_B*44:02_C*05:01	0.005		151	A*24:02_B*15:25_C*07:02	0.001667
								152	A*33:03_B*07:02_C*07:02	0.005		152	A*24:02_B*18:01_C*07:04	0.018504
								153	A*33:03_B*27:05_C*02:02	0.0025		153	A*24:02_B*18:01_C*12:02	0.006667
								154	A*33:03_B*38:02_C*07:02	0.0025		154	A*24:02_B*18:02_C*07:04	0.003333
								155	A*33:03_B*40:01_C*03:04	0.005		155	A*24:02_B*27:03_C*02:02	0.003333
								156	A*33:03_B*44:03_C*07:01	0.025		156	A*24:02_B*27:06_C*03:04	0.006667
								157	A*33:03_B*44:03_C*14:03	0.03488		157	A*24:02_B*27:06_C*07:02	0.001667
								158	A*33:03_B*46:01_C*01:02	0.002154		158	A*24:02_B*35:01_C*04:01	0.00427
								159	A*33:03_B*54:01_C*01:02	0.002966		159	A*24:02_B*35:02_C*15:02	0.001667
								160	A*33:03_B*58:01_C*03:02	0.0525		160	A*24:02_B*38:02_C*07:05	0.001873
												161	A*24:02_B*39:01_C*04:16	0.001667
												162	A*24:02_B*40:01_C*04:03	0.001667
												163	A*24:02_B*40:01_C*07:02	0.001667
												164	A*24:02_B*40:01_C*07:04	0.001667
												165	A*24:02_B*44:03_C*07:01	0.007942
												166	A*24:02_B*46:01_C*01:02	0.00239
												167	A*24:02_B*51:01_C*14:02	0.0064
												168	A*24:02_B*52:01_C*04:03	0.001667
												169	A*24:02_B*52:01_C*07:01	0.005
												170	A*24:02_B*52:01_C*07:02	0.004668
												171	A*24:02_B*55:01_C*01:02	0.001667
												172	A*24:03_B*35:01_C*07:16	0.001667
												173	A*24:07_B*07:05_C*15:04	0.001667
												174	A*24:07_B*13:01_C*07:04	0.001667
												175	A*24:07_B*15:02_C*08:01	0.007627
												176	A*24:07_B*15:02_C*08:03	0.001667
												177	A*24:07_B*15:13_C*08:01	0.021953
												178	A*24:07_B*15:21_C*04:03	0.009832
												179	A*24:07_B*15:25_C*07:01	0.001667
												180	A*24:07_B*18:01_C*04:03	0.003333
												181	A*24:07_B*18:01_C*07:04	0.010345
												182	A*24:07_B*18:02_C*07:04	0.005697
												183	A*24:07_B*18:11_C*07:04	0.001667
												184	A*24:07_B*27:06_C*03:04	0.004023
												185	A*24:07_B*27:06_C*08:01	0.003333
												186	A*24:07_B*35:01_C*04:01	0.007636
												187	A*24:07_B*35:05_C*03:03	0.001667
												188	A*24:07_B*35:05_C*04:01	0.024023
												189	A*24:07_B*35:34_C*04:01	0.001667
												190	A*24:07_B*38:02_C*07:02	0.00355
												191	A*24:07_B*38:02_C*07:05	0.001667
												192	A*24:07_B*38:02_C*08:01	0.003333
												193	A*24:07_B*38:02_C*15:02	0.001667
												194	A*24:07_B*39:01_C*07:05	0.001667
												195	A*24:07_B*39:01_C*12:03	0.001667
												196	A*24:07_B*40:01_C*04:01	0.001667
												197	A*24:07_B*40:10_C*04:01	0.003333
												198	A*24:07_B*48:04_C*12:02	0.001667
												199	A*24:07_B*51:02_C*07:02	0.001667
												200	A*24:07_B*51:02_C*14:02	0.01
												201	A*24:07_B*52:01_C*07:01	0.005
												202	A*24:07_B*52:01_C*14:02	0.001667
												203	A*24:07_B*55:01_C*01:02	0.001802
												204	A*24:07_B*55:02_C*01:02	0.001667
												205	A*24:07_B*56:02_C*01:02	0.001667
												206	A*24:07_B*58:01_C*03:02	0.003512
												207	A*24:10_B*15:02_C*08:01	0.001667
												208	A*24:10_B*15:21_C*12:03	0.001667
												209	A*24:10_B*15:25_C*01:02	0.001667
												210	A*24:10_B*18:02_C*07:04	0.007636
												211	A*24:10_B*18:11_C*07:04	0.001667
												212	A*24:10_B*35:01_C*04:01	0.007364
												213	A*24:10_B*35:30_C*04:01	0.001667
												214	A*24:10_B*38:01_C*07:02	0.001667
												215	A*24:10_B*38:02_C*07:02	0.001667
												216	A*24:10_B*39:01_C*01:02	0.001667
												217	A*24:10_B*41:01_C*17:01	0.001667
												218	A*24:10_B*44:03_C*07:02	0.003333
												219	A*24:10_B*51:01_C*07:04	0.001667
												220	A*24:10_B*51:02_C*08:01	0.001667
												221	A*24:26_B*15:02_C*08:03	0.001667
												222	A*24:27_B*40:06_C*12:02	0.001667
												223	A*24:84N_B*15:02_C*08:01	0.001667
												224	A*24:84N_B*40:01_C*03:04	0.001667
												225	A*26:01_B*08:01_C*07:02	0.001667
												226	A*26:01_B*13:01_C*04:03	0.001667
												227	A*26:01_B*51:01_C*07:05	0.001667
												228	A*26:01_B*52:01_C*07:02	0.001667
												229	A*26:01_B*58:01_C*07:02	0.001667
												230	A*29:01_B*07:05_C*07:02	0.001667
												231	A*30:01_B*13:02_C*06:02	0.001667
												232	A*31:01_B*51:01_C*14:02	0.001667
												233	A*32:01_B*40:01_C*08:01	0.001667
												234	A*32:01_B*40:04_C*15:02	0.001667
												235	A*32:01_B*40:06_C*15:02	0.001667
												236	A*32:03_B*15:02_C*15:02	0.001667
												237	A*33:01_B*07:02_C*07:02	0.003333
												238	A*33:01_B*07:05_C*07:02	0.001737
												239	A*33:01_B*13:02_C*06:02	0.001667
												240	A*33:01_B*15:06_C*01:02	0.001667
												241	A*33:01_B*15:21_C*04:03	0.003728
												242	A*33:01_B*15:25_C*03:02	0.001667
												243	A*33:01_B*15:25_C*04:03	0.001667
												244	A*33:01_B*18:01_C*07:04	0.003435
												245	A*33:01_B*18:02_C*01:02	0.001667
												246	A*33:01_B*37:01_C*06:02	0.001667
												247	A*33:01_B*38:02_C*07:02	0.004972
												248	A*33:01_B*40:01_C*04:01	0.001667
												249	A*33:01_B*40:06_C*03:02	0.001667
												250	A*33:01_B*40:06_C*15:02	0.001667
												251	A*33:01_B*44:03_C*07:01	0.036909
												252	A*33:01_B*44:03_C*08:01	0.001674
												253	A*33:01_B*44:03_C*15:02	0.001667
												254	A*33:01_B*52:01_C*12:02	0.001667
												255	A*33:01_B*55:01_C*01:02	0.001667
												256	A*33:01_B*58:01_C*03:02	0.054212
												257	A*33:01_B*58:01_C*03:16	0.003333
												258	A*33:01_B*58:01_C*07:02	0.001667
												259	A*33:03_B*15:02_C*12:02	0.001667
												260	A*33:03_B*15:21_C*04:01	0.001667
												261	A*33:03_B*35:05_C*04:01	0.001667
												262	A*33:03_B*38:02_C*03:02	0.001667
												263	A*33:03_B*44:03_C*04:01	0.001667
												264	A*33:03_B*52:01_C*07:01	0.001667
												265	A*33:12_B*52:01_C*01:02	0.001667
												266	A*34:01_B*13:01_C*03:04	0.001787
												267	A*34:01_B*13:01_C*04:06	0.001667
												268	A*34:01_B*15:02_C*04:03	0.001667
												269	A*34:01_B*15:02_C*08:01	0.001762
												270	A*34:01_B*15:21_C*04:03	0.024652
												271	A*34:01_B*15:21_C*04:16	0.001667
												272	A*34:01_B*18:01_C*07:01	0.003333
												273	A*34:01_B*18:01_C*07:04	0.004093
												274	A*34:01_B*18:02_C*07:01	0.001667
												275	A*34:01_B*18:02_C*07:04	0.001667
												276	A*34:01_B*38:02_C*07:02	0.004372
												277	A*34:01_B*38:02_C*07:05	0.001667
												278	A*34:01_B*40:01_C*04:01	0.001667
												279	A*34:01_B*40:06_C*06:02	0.001667
												280	A*34:01_B*44:03_C*08:01	0.001667
												281	A*34:01_B*51:01_C*04:01	0.001667
												282	A*34:01_B*56:01_C*12:02	0.001667
												283	A*68:01_B*07:02_C*07:02	0.001667
												284	A*68:01_B*13:01_C*04:03	0.003333
												285	A*68:01_B*13:01_C*04:06	0.001667
												286	A*68:01_B*15:18_C*07:04	0.001667
												287	A*68:01_B*15:25_C*03:02	0.001667
												288	A*68:01_B*35:03_C*12:03	0.001667
												289	A*68:01_B*38:02_C*07:02	0.001667
												290	A*68:01_B*51:01_C*14:02	0.001667
												291	A*68:01_B*51:01_C*16:02	0.001667
												292	A*74:01_B*15:02_C*01:02	0.001582
												293	A*74:01_B*15:02_C*08:01	0.001752
